# Supplementary material for: Neuron-specific isoform of PGC-1α regulates neuronal metabolism and brain aging
Source: Nat Commun. 2025 Feb 28;16:2053. doi: 10.1038/s41467-025-57363-y (PMC11871081; doi:10.1038/s41467-025-57363-y)
Supplement: Supplementary file 12 — Source Data [file 41467_2025_57363_MOESM12_ESM.xlsx]

## Sheet: Fig3
Fig3B - Cortex										Fig3L - FLIM - averaged distribution curve				Fig 3M
PGC-1a1	PGC-1a4	PGC-1a B1E2								Tm (ps)	Neuron	Astrocyte		Neurons Nuc	Neurons Cyto	Astrocytes Nuc	Astrocytes Cyto
0.540457	4.44875	7.9439								800	0	0.000496024		35.559	50.851	19.247	22.564
0.755224	3.38259	7.13633								817	0	0.00163769		43.175	70.929	19.936	19.475
1.06316	3.84421	7.36035								834	0	0.00193091		37.848	79.002	38.28	25.083
1.48339	6.22062	8.6812								851	0	0.00258191		28.707	43.458	19.841	26.432
0.999386	7.00533	10.1198								868	0	0.00357246		55.258	69.4	37.624	28.516
1.5658	6.46977	5.72272								885	0	0.00392027		32.153	34.636	27.666	27.781
										902	0	0.00555115		31.818	30.751	17.193	22.667
										919	0	0.00687189		37.472	47.323	25.039	26.808
Fig3C - Primary Neurons										936	0	0.008955		26.838	35.904	25.728	23.05
PGC-1a1	1.00303	1.08805	0.915713	0.885278	1.02668	1.10072				953	0.000230627	0.0132298		47.953	42.847	18.55	23.53
PGC-1a4	1.88804	2.52968	1.78303	4.31876	5.49213	5.7115				970	0	0.0158235				19.724	23.716
PGC-1a B1E2	9.53185	10.5938	7.8889	9.79602	12.1503	15.5399				987	0.000345941	0.0216524				22.769	22.655
										1004	0.000230627	0.0274159
										1021	0.000345941	0.0343331
Fig3C - Primary Astrocytes										1038	0.000345941	0.039894
PGC-1a1	1.00525	0.996258	0.998232	0.773076	1.17503	1.10085				1055	0.000461255	0.0441015
PGC-1a4	0.235128	0.25759	0.190342	0.111413	0.140513	0.0659861				1072	0.000922509	0.0463439
PGC-1a B1E2	0	0	0	0	0					1089	0.000922509	0.0489757
										1106	0.000807196	0.050118
Fig 3F - NSC Differentiation PGC-1a B1E2										1123	0.00115314	0.0489197
D0	0.858503	0.946242	1.23037							1140	0.00149908	0.0467701
D1	4.1292	3.24421	3.6246							1157	0.00149689	0.0470755
D3	11.21	12.7759	11.7425							1174	0.000922509	0.0451498
D5	9.88594	12.655	11.6149							1191	0.000922509	0.0423026
D7	10.2784	9.88915	9.49713							1208	0.00120317	0.0414963
D10	12.1072	8.729	9.62512							1225	0.00224099	0.0371976
D14	9.92673	10.7523	15.1235							1242	0.00120097	0.0358118
										1259	0.00126845	0.0323322
										1276	0.0019407	0.0279715
Fig 3G - D0 Primary neurons										1293	0.00172751	0.0248177
PGC-1a1	PGC-1a4	PGC-1a B1E2								1310	0.00153428	0.0244045
0.460119	0.0145553	0.124137								1327	0.00136258	0.0211692
1.21262	0.0263008	0.244142								1344	0.00187854	0.0185769
1.79227	0.021865	0.32326								1361	0.00315734	0.0180337
1.02382	0.00101565	0.323327								1378	0.00248352	0.0166241
0.74429	0.0067622	0.185765								1395	0.0047079	0.0151972
1.31231	0.00786776	0.471193								1412	0.00522581	0.0137666
										1429	0.00535545	0.0118348
Fig3H										1446	0.00605191	0.0107476
PGC-1a B1E2 maturation										1463	0.00782781	0.00900887
D0	D1	D3	D5	D7	D10	D14				1480	0.0104866	0.00776287
0.580144	0.277047	1.80307	1.48113	5.22034	12.5437	20.7836				1497	0.011671	0.00624213
1.14098	0.529842	1.58675	2.51995	5.40043	33.6273	8.30291				1514	0.0171786	0.00523573
1.51073	0.322551	0.830553	0.881998	4.87597	16.7702	10.4362				1531	0.0160418	0.00421455
1.19786	0.188598	0.578781	1.76422	1.75907	9.20915	1.3231				1548	0.0149069	0.00336463
0.834825	0.540824	1.69593	2.53273	1.48581	5.95713	1.45154				1565	0.0223534	0.001989
					9.00162	1.38528				1582	0.0213699	0.00163773
										1599	0.0148566	0.00103476
										1616	0.0200036	0.000705
Fig 3I										1633	0.0192867	0.000482179
	Control									1650	0.020275	0.000300685
PGC-1a1	1.00277	1.0648	0.936022	1.06619	0.977807	0.941375	1.01863			1667	0.0184318	0.000216111
PGC-1a4	0.974328	0.938336	1.09314	1.02905	1.30244	0.957155	0.779461			1684	0.0204731	6.83793e-05
PGC-1a B1E2	0.989956	0.862972	1.17017	0.948843	1.22369	0.915274	0.941072			1701	0.0181164	6.26292e-05
	24h Actinomycin D									1718	0.0189117	1.7894e-05
PGC-1a1	0.141856	0.140791	0.161754	0.155485	0.175715	0.133517				1735	0.0174937	3.57881e-05
PGC-1a4	0.45944	0.590413	0.690736	0.425743	0.466184	0.485001				1752	0.0208517	8.94702e-06
PGC-1a B1E2	0.304277	0.432543	0.526678	0.375842	0.505334	0.304878				1769	0.0170154	7.77581e-06
										1786	0.0205624	0
										1803	0.0215719	0
										1820	0.0217415	0
										1837	0.0214785	0
										1854	0.023319	0
										1871	0.0260034	0
										1888	0.0256635	0
										1905	0.0202731	0
										1922	0.01815	0
										1939	0.018602	0
										1956	0.0200559	0
										1973	0.0175845	0
										1990	0.0164055	0
										2007	0.0191952	0
										2024	0.0172621	0
										2041	0.0156216	0
										2058	0.0142757	0
										2075	0.0166174	0
										2092	0.0167138	0
										2109	0.0143854	0
										2126	0.0178765	0
										2143	0.0153467	0
										2160	0.0150047	0
										2177	0.018108	0
										2194	0.0149893	0
										2211	0.0159671	0
										2228	0.0138518	0
										2245	0.0155501	0
										2262	0.0167005	0
										2279	0.0139942	0
										2296	0.0114957	0
										2313	0.00911153	0
										2330	0.00880754	0
										2347	0.0073325	0
										2364	0.00672293	0
										2381	0.00609558	0
										2398	0.00658907	0
										2415	0.00455288	0
										2432	0.00329476	0
										2449	0.00460674	0
										2466	0.0037375	0
										2483	0.00323299	0
										2500	0.00205121	0
										2517	0	0

## Sheet: Fig4
Fig 4A
	CON						LiCl
PGC-1a Total	0.986405	1.15245	0.879338	1.11735	0.733649	1.21934	1.13998	1.17277	1.06236	1.12465	1.1904	1.08519
PGC-1a1	1.00303	1.08805	0.915713	1.10888	0.704791	1.27998	2.79991	2.88021	2.62105	1.82368	2.13661	1.89483
PGC-1a4	0.944113	0.829154	1.27625	1.25747	0.512695	1.55161	1.41468	1.6054	1.8804	1.67249	2.28879	1.84658
PGC-1a B1E2	1.02794	1.14246	0.85076	1.19148	0.697558	1.20244	0.49708	0.514523	0.438852	0.591987	0.706719	0.571423
Fig 4B
PGC-1a1					PGC-1a4					PGC-1a B1E2
CON	ActD	LiCl	LiCl + ActD		CON	ActD	LiCl	LiCl + ActD		CON	ActD	LiCl	LiCl + ActD
1.00277	0.141856	2.28526	1.13919		0.974328	0.45944	2.01868	1.27792		0.989956	0.304277	0.479729	0.309164
1.0648	0.140791	2.56588	1.1643		0.938336	0.590413	2.18989	1.45443		0.862972	0.432543	0.523004	0.349116
0.936022	0.161754	2.38945	1.44507		1.09314	0.690736	2.00475	1.4092		1.17017	0.526678	0.482535	0.758703
0.889126	0.379567	1.35667	0.606544		0.685254	1.16358	1.77065	1.00373		0.829694	0.722089	0.38939	0.181085
1.77132	0.157898	1.83912	0.546178		1.71074	0.667338	2.49293	1.02826		1.63928	0.451807	0.502498	0.175484
0.803189	0.216849	2.81418	1.0972		0.768009	0.891556	3.45391	1.89726		0.76577	0.52119	0.670724	0.357082
0.791224	0.196627	1.56597	0.828853		1.11076	0.921918	1.97156	1.30953		0.960307	0.555467	0.40165	0.233474
Fig 4C
	Control								LiCl
pCREB	2.08612	0.853818	0.466312	0.593752	0.491255	0.926625	0.898128	1.68399	1.35433	1.68101	1.61698	3.8577	3.07732	1.54947
pAMPK	0.992049	1.09562	0.912337	0.415628	1.16433	0.604389	1.81565		1.61897	1.98545	1.94911	1.1896	1.61337	1.78742	2.48176
pGSK3b	0.940878	0.946149	1.11297	0.97464	0.947253	0.905948	1.17216		1.46057	1.42297	1.48989	2.04094	1.89791	1.67654	1.758
	Control								LiCl
CREB	0.93868	0.913491	1.02579	1.12204	0.553013	1.215	1.23199		0.75769	0.74327	0.624639	0.535229	1.37893	1.42117	1.17238
AMPK	1.31171	0.896055	1.05546	0.736774	1.00447	1.18182	0.821122	0.992586	0.754891	1.25957	1.00499	1.4608	0.744487	1.5695	0.931379	0.226276
GSK3b	1.07488	0.985252	0.939871	0.9893	0.985918	1.0916	0.933179		1.05581	0.928323	0.850139	0.763472	0.772671	0.372561	0.370047
Fig 4F
PGC-1a1					PGC-1a4					PGC-1a B1E2
1.30519	3.75614	1.11259	3.77989		0.943309	1.83364	1.32799	0.773967		0.880216	0.500404	0.304439	0.545131
1.52113	3.08219	0.606009	2.79814		1.0601	3.11203	2.8038	1.72529		1.13608	0.40106	0.965929	0.900181
0.747038	4.04483	1.10069	3.48128		1.15528	2.21061	2.59496	1.48008		0.825471	0.444921	0.596249	0.822288
1.52098	3.0635	1.40757	2.04779		0.542115	1.40643	1.08649	2.25874		0.685224	0.415494	0.64064	0.264204
1.1779	4.15172	1.05525	2.0952		1.15818	1.75252	1.74114	2.90509		1.18577	0.493171	0.536893	0.295148
1.34751	4.77738	0.824927	2.60698		1.5927	4.01696	1.59782	3.5233		1.23074	0.498097	0.522042	0.31241
0.632556	2.76921	0.904318			0.657429	2.42971	2.91639			0.978324	0.660883		0.852539
0.654841	2.03686				1.52108		3.8428			1.02216	0.599543		0.526257
Fig 4G
PGC-1a1					PGC-1a4					PGC-1a B1E2
DMSO	LiCl	AMPKi	AMPKi +LiCl		DMSO	LiCl	AMPKi	AMPKi +LiCl		DMSO	LiCl	AMPKi	AMPKi + LiCl
1.29231	4.06482	0.985398	0.86461		0.665829	2.82373	1.13234	0.848893		0.675517	0.917031	1.19103	0.566159
1.17823	3.87083	0.949209	1.1806		1.03861	2.93237	1.02706	1.1717		1.01315	0.799971	1.03998	0.635569
0.773041	3.32872	1.00149	0.875591		1.44749	2.24519	0.860141			1.46198	0.851742	0.807387	0.273421
1.14942	4.15082	1.06175	0.625828		0.843912	1.4315	0.665496	0.928992		0.731982	0.763245	0.895818	0.756944
1.12484	3.44478	0.940318			1.0695	0.964102	0.793414	0.930975		1.28375	0.71339	1.24499	0.607307
0.656935	3.37563	1.06854			1.10796	1.02868	0.723852	1.15727		1.06474	0.702144	0.895812
0.978505	0.921672	2.12125	1.10055							1.0408	0.424907	1.10177	0.440694
1.09535	0.671449	1.83615	1.15065							0.76151	0.430904	0.737326	0.396692
0.933003	0.952269	2.06215	1.43662							1.2617	0.801143	1.09729	0.64591
Fig 4H
PGC-1a1					PGC-1a4					PGC-1a B1E2
Con	LiCl	Ana-12	LiCl+ANA12		Con	LiCl	Ana-12	LiCl+ANA12		Con	LiCl	Ana-12	LiCl+ANA12
0.951493	2.56329	1.01455	1.57725		1.06056	1.39337	0.9595	1.24127		1.08788	0.482086	0.942326	0.419033
1.06653	2.83066	0.758112	1.57334		1.01433	2.1463	0.969162	1.44705		1.01346	0.635882	1.07277	0.50421
0.986066	2.70667	1.0257	1.40184		0.930001	2.04191	1.07638	1.31241		0.907526	0.62549	0.989711	0.447092
1.03516	1.67316	1.26237	1.86344		1.01087	1.19017	0.996775	1.52498		0.758016	0.298058	0.739843	0.385175
0.833272	1.2988	1.1025	1.50488		0.863419		0.941113	1.46737		1.31923	0.227596	0.623717	0.356713
1.16011		1.06004	2.18139		1.14553		0.993593	1.41134				0.721494	0.331351
Fig 4I
PGC-1a1					PGC-1a4					PGC-1a B1E2
DMSO	LiCl	666-15	LiCl+666-15		DMSO	LiCl	666-15	LiCl+666-15		DMSO	LiCl	666-15	LiCl+666-15
0.885278	3.22774	0.906467	0.673914		0.840674	1.61443	0.909086	0.18248		0.797853	0.539051	0.934662	0.123172
1.02668	3.32955	0.984175	0.736581		1.06908	1.73777	1.03246	0.267517		0.989598	0.579219	0.982299	0.13479
1.10072	1.9094	1.11992	0.620363		1.11178	1.06873	1.06575	0.174669		1.26568	0.346799	1.08881	0.0996559
0.969267	2.36659	0.950738	1.10305		0.915615	1.71286	0.915868	0.956022		0.922643	0.618759	1.04812	0.2629
1.11921	2.65708	0.876922	0.857725		1.13747	1.88492	0.938764	0.955965		1.14362	0.625302	0.847892	0.183028
0.921204	2.18967	1.1996	1.18495		0.959504	1.71305	1.16298	1.31745		0.947906	0.558652	1.12538	0.250814

## Sheet: Fig5
Fig 5E - Oxygen Consumption															Fig 5F - membrane potential						Fig 5G - Mitochondrial size					Fig 5H
															Con	LiCl		DMSO	VIII		Con	LiCl	VIII			ps	Con Cyto
Hours	Control						LiCl								3.266	3.256		2.879	4.986		3.01	2.516	1.004			800	0	0	0	0.00026688	0	0.00156425	0	0	0	0	0.00077429	0	0.00040469	0	0	0	0	0	0	5.6648e-05	0	0	0
0	0	0	0	0	0	0	0	0	0	0	0	0			2.902	3.43		3.383	2.725		3.841	1.062	0.843			817	0	0	0	0.00080064	0	0.00290503	0.0003567	0	0	0.00020925	0.00542005	0	0.00080939	0	0	0	0.00013619	0	0	0	0	0	8.0489e-05
0.25	0.178503	0.177943	0.669529	-0.0812865	0.12816	0.0498204	-0.0377144	0.0594099	0.181455	0.0765909	-0.174436	-0.509961			3.864	3.337		3.113	3.025		1.787	1.715	1.075			834	0	0.0003573	0	0.0013344	0	0.00513966	0.00071339	0	0	0.00020925	0.00387147	0	0.00040469	0	0	0	6.8097e-05	0	0	5.6648e-05	0	0	0.00016098
0.5	-0.169735	-0.0978113	-0.465039	-0.111733	0.23844	-0.207669	-0.544245	0.0131861	-0.191504	-0.0335981	-0.487086	-1.04312			3.113	3.899		4.375	3.305		3.823	0.965	1.055			851	0	0	0.00024612	0.00160128	0	0.00469274	0.00053505	0	0	0.00020925	0.00425861	0	0.00182113	0	0	0	0.00013619	0	0	5.6648e-05	0	0	0.00016098
0.75	-0.141484	-0.150296	-0.404035	0.0687949	0.239613	-0.179198	-0.661714	0.362624	-0.0294076	0.145387	-0.443886	-1.01994			5.461	4.704		4.165	2.906		2.375	1.406	0.959			868	0	0	0	0.00106752	0	0.00469274	0.00089174	0.00079885	0	0.00020925	0.00619435	0	0.00101174	0	0	0	0.00020429	0	0	0	0	0	0.00024147
1	0.0888153	-0.512261	-1.01585	0.0118051	0.31499	-0.0155567	-0.940342	0.0108134	-0.241002	0.0211804	-0.778002	-1.4365			6.313	4.483		5.362	2.987		1.069	1.269	2.169			885	0	0	0.00073837	0.0013344	0	0.00312849	0.0003567	0.00047931	0	0.0004185	0.00851723	0	0.00060704	0	0	0	6.8097e-05	0	0	0	0	0	0.00016098
1.25	0.411278	-0.213983	-1.05473	-0.0406849	0.134913	0.356387	-0.713413	0.0879161	0.0640129	0.0916481	-0.7711	-1.46708			6.807	4.645		6.258	3.332		5.111	1.785	1.421			902	0	0	0.00123062	0.00106752	0	0.00715084	0.00017835	0.00031954	0	0.0004185	0.00774293	0	0.00121408	0	0	0	0.00027239	0	0	5.6648e-05	0	0	0.00024147
1.5	0.631616	-0.382272	-1.52207	-0.123783	0.259404	0.44141	-1.11094	-0.0826626	-0.2731	-0.0757741	-1.01408	-1.23584			5.314	4.571		5.767	2.917		2.59	0.712	1.642			919	0.00082102	0	0.00049225	0.00106752	0	0.00513966	0.00089174	0.00063908	0	0.00104624	0.0112273	0	0.00020235	0	0	0	0.00013619	0	0	5.6648e-05	0	0	8.0489e-05
1.75	0.932587	0.514523	-1.35321	0.0517897	0.188032	0.597826	-0.983522	0.148566	-0.0315382	-0.0284192	-0.992156	-1.03664			7.406	4.296		4.773	3.059		4.653	0.749	1.895			936	0.00164204	0	0.00123062	0.00106752	0	0.00782123	0.00089174	0.00031954	0	0.00062775	0.00735579	0	0.00101174	0	0	0	0.00034048	0	0	0.00016994	0	0	0.00016098
2	1.28124	-0.0261663	-1.76027	0.111175	0.403532	0.471621	-1.22365	-0.146438	-0.266758	-0.178599	-1.31639	-1.22773			6.293	4.502		6.127	2.483		1.701	0.832	1.801			953	0.00164204	8.9326e-05	0.00073837	0.00080064	0	0.00648045	0.00196183	0.00015977	0	0.000837	0.00774293	0	0.00080939	0	0	0	0.00027239	0	0	5.6648e-05	0	0	8.0489e-05
2.25	1.61325	0.134132	-1.52692	0.531805	0.600916	0.692581	-1.27834	0.190296	-0.0391038	0.0202701	-1.09674	-1.04139			8.281	3.941		4.779	2.262		0.965	1.479	1.572			970	0.00656814	0	0.00073837	0.00080064	0.00012247	0.00513966	0.00231853	0.00015977	0	0.00104624	0.010453	0	0.00121408	0	0.00022558	0	0.00054477	0	0	0	0	8.3745e-05	8.0489e-05
2.5	1.19874	-0.334671	-1.629	0.35296	0.551951	0.607092	-1.54281	-0.158152	-0.226793	-0.0977617	-1.55159	-1.24147			8.518	4.078		5.701	3.354		2.145	1.076	2.388			987	0.00164204	8.9326e-05	0.00172286	0.00186816	0	0.00804469	0.00267523	0.00111839	0	0.00272023	0.0120015	0	0.00121408	0	0.00022558	0	0.00095335	0	0	5.6648e-05	0	0	8.0489e-05
2.75	1.42112	0.118723	-1.49022	0.549795	0.681047	0.874583	-1.32414	0.15891	0.012132	-0.0057754	-1.43634	-1.01026			3.814	4.145		4.711	3.576		2.074	1.48	2.485			1004	0.00821018	0.0003573	0.00221511	0.00160128	0	0.00893855	0.00231853	0.00063908	0	0.00418498	0.0112273	0	0.00101174	0	0.00045116	0	0.00115764	0	0	0.0001133	0	8.3745e-05	0
3	0.881556	-0.613403	-1.45877	0.454288	0.169232	0.923173	-1.47844	-0.313702	-0.0130405	-0.130398	-1.71146	-1.5139			5.56	4.068		6.283	3.774		4.186	2.14	0.995			1021	0.0090312	0.0003573	0.0041841	0.00240192	0	0.0102793	0.00535045	0.00111839	0	0.00251099	0.0127758	0	0.00080939	0	0.00022558	0	0.00177051	0	0	0.00033989	0	0.00025124	0.00016098
3.25	1.17332	-0.0305067	-1.48918	0.688493	0.673582	1.12373	-1.39244	-0.0158066	0.178349	-0.0398973	-1.63801	-1.28564			5.437	4		5.315	2.205		2.59	0.851	1.43			1038	0.0131363	0.00053595	0.0041841	0.00186816	0.00024495	0.0109497	0.00499376	0.00111839	0	0.00648671	0.0139373	0	0.00060704	0	0.00022558	0	0.00279196	0	0	0.00016994	0	0.00083745	8.0489e-05
3.5	0.530393	-0.658555	-1.55993	0.777813	-0.0036111	1.03915	-1.33684	-0.465735	0.102126	-0.189636	-1.53605	-1.7591			5.829	5.266		3.153	2.335		3.056	1.248	3.325			1055	0.0106732	0.0003573	0.00369185	0.00213504	0.00036742	0.0105028	0.00749064	0.00111839	0	0.00627746	0.018583	0	0.00040469	0	0.00045116	0	0.00245148	0.00010613	0	0.00039653	0	0.00066996	0.00016098
3.75	0.606019	-0.447458	-1.32912	1.34289	0.19951	1.28088	-1.17073	-0.0903079	0.359368	-0.0099482	-1.4117	-1.84493			6.597	5.159					1.772	1.559	1.904			1072	0.0229885	8.9326e-05	0.00566084	0.00240192	0.00012247	0.0156425	0.0123061	0.00287586	0	0.0081607	0.0154859	0	0.00101174	0	0.00157907	0	0.00442629	0	0	0.00045318	0	0.00133992	0.00016098
4	0.918577	-0.132575	-1.53555	1.0264	-0.35099	0.799317	-1.10987	-0.430104	0.369512	-0.147797	-1.44276	-2.43568			5.762	4.467					1.96	1.381	1.692			1089	0.0246305	0.0003573	0.0093527	0.00293568	0.00012247	0.0181006	0.0128411	0.00335517	0	0.00795145	0.0154859	0	0.00101174	0	0.0011279	0	0.00476677	0.00010613	0	0.00067977	0	0.00150741	0.00032196
4.25	1.12307	0.251852	-1.36703	1.21124	0.334807	0.593287	-0.996152	-0.319257	0.562846	0.0311871	-1.00865	-2.5464			7.245	5.028					2.132	1.769	1.588			1106	0.0246305	0.00053595	0.00812208	0.00773952	0.00024495	0.0165363	0.0155163	0.00527241	0	0.0125549	0.0174216	0	0.00020235	0	0.0011279	0	0.00715015	0.00010613	0	0.00062312	0	0.00209363	0.00024147
4.5	1.39649	0.458095	-1.50283	1.12413	-0.341578	0.55882	-0.931283	-0.85118	0.425484	-0.0203054	-1.28174	-3.00349			7.116	4.944					2.568	0.915	2.318			1123	0.0336617	0.00044663	0.0108294	0.00293568	0.00061237	0.0172067	0.0140895	0.00575172	0	0.0108809	0.0147116	0	0.00040469	0	0.00338371	0	0.00871638	0.00021227	0	0.00090636	0	0.00267984	0.00024147
4.75	1.86266	0.735872	-1.08008	1.58021	-0.274209	0.939701	-0.620582	-0.607495	0.585108	0.111207	-1.12768	-3.12392			7.579	4.505					2.084	1.576	0.96			1140	0.0287356	0.00053595	0.0145213	0.00880705	0.00061237	0.0156425	0.019975	0.00447356	0	0.0142289	0.0205188	0	0.00101174	0	0.00451162	0.00014035	0.00932925	0.00010613	0	0.00147284	0	0.00276359	0.00040245
5	1.65929	0.762353	-1.86359	1.50525	-0.634809	0.652623	-0.722754	-0.890477	0.312457	-0.178018	-1.07269	-3.23862			7.251	5.008					1.389	1.353	1.192			1157	0.0336617	0.00062528	0.0172287	0.00854017	0.00122474	0.0176536	0.0190833	0.00702988	0	0.0150659	0.0193573	0	0.00060704	0.00023518	0.00518836	0.00014035	0.0118488	0.00010613	0	0.00198267	0	0.00351729	0.00024147
5.25	2.03245	0.894271	-1.16447	1.82678	-0.337297	0.933773	-0.433903	-0.567674	0.442268	-0.0932667	-0.937771	-2.91866			7.347	5.107					2.46	1.575				1174	0.045977	0.0007146	0.0204282	0.0130771	0.00232701	0.0221229	0.0181916	0.0102253	0	0.0165307	0.0232288	0	0.00040469	0.00047037	0.00721859	0.00014035	0.0125979	0	0.00016415	0.00152949	0	0.00552718	0.00016098
5.5	1.67128	0.951824	-2.1063	1.48087	-0.318637	0.879229	-0.64849	-0.913369	0.238193	-0.231307	-1.0925	-3.02371			6.62	3.789					1.485	0.769				1191	0.0418719	0.0007146	0.0233817	0.0104083	0.00367422	0.0189944	0.0183699	0.0095862	0	0.0186231	0.0189702	0	0.00020235	0	0.00766975	0	0.0141641	0.00021227	0.0003283	0.00220926	0	0.00728582	8.0489e-05
5.75	1.81115	1.33556	-1.73888	1.74914	-0.103944	1.05261	-0.430032	-0.687567	0.513034	-0.0581927	-0.591655	-2.70265			5.878	3.857					1.274	0.837				1208	0.0418719	0.00133988	0.0233817	0.0120096	0.00379669	0.0210056	0.0190833	0.00926666	0	0.0196694	0.0212931	0	0.00060704	0.00023518	0.00969998	0	0.0144365	0.00053067	0.0019698	0.00254914	0	0.00753706	0
6	1.75558	1.47941	-2.18661	1.72346	-0.445528	0.942701	-0.750734	-0.971738	0.410896	-0.0980794	-1.3447	-2.05677			6.187	4.014						0.99				1225	0.0344828	0.00178651	0.0302732	0.0117427	0.00624617	0.0174302	0.0215802	0.0140597	0	0.0179954	0.026326	0.00051269	0.00080939	0.00047037	0.00676743	0	0.0177732	0.00053067	0.0022981	0.00430522	0.00021166	0.00904447	0.00024147
6.25	1.95625	1.59277	-1.99685	1.96329	-0.07545	1.53107	-0.538301	-0.696724	0.548157	0.0654472	-1.32968	-1.62724			6.695	4.458										1242	0.0328407	0.00205449	0.0327344	0.013344	0.00955297	0.0223464	0.0224719	0.0151781	0.00123762	0.0234359	0.0205188	0.00051269	0.00141643	0.00047037	0.00969998	0	0.016888	0.0003184	0.00295469	0.00515493	0.00021166	0.0113893	0
6.5	2.14461	1.55091	-2.05008	1.93118	-1.03724	0.853062	-0.817434	-1.11653	0.401615	-0.180735	-1.7841	-1.73405			4.969											1259	0.0328407	0.00285842	0.0351957	0.0160128	0.0107777	0.0192179	0.0251471	0.0167758	0	0.0261561	0.023616	0	0.00323756	0.00070555	0.0115046	0	0.0194757	0.00042454	0.00590939	0.00645783	0.00031749	0.012813	0.00016098
6.75	2.64783	1.69201	-1.58766	2.28315	-0.703356	1.23308	-0.671157	-0.859389	0.504016	-0.0003759	-1.28107	-1.46534			4.98											1276	0.0353038	0.00276909	0.0356879	0.0181479	0.014207	0.0234637	0.0208668	0.0156574	0.00247525	0.0234359	0.0150987	0	0.00202347	0.00117592	0.0119558	0.00014035	0.0181818	0.00063681	0.00590939	0.00985668	0.00105831	0.0117243	0.00040245
7	2.24605	1.51878	-1.41628	2.09045	-0.562562	1.06507	-0.796641	-1.22861	0.257346	-0.272347	-2.18924	-2.10104			4.065											1293	0.0377668	0.00437695	0.0369185	0.022151	0.0140845	0.024581	0.0172998	0.0146988	0.00371287	0.0282486	0.0228417	0.00076903	0.00364225	0.00094073	0.0106023	0	0.0202928	0.00042454	0.00623769	0.0125758	0.00148164	0.012478	0.00016098
7.25	2.57014	1.36366	-1.24879	2.43677	0.0643382	1.52116	-0.52168	-0.820756	0.328508	-0.0708453	-1.91664	-1.94664														1310	0.0287356	0.00473426	0.0347034	0.0226848	0.0187385	0.0239106	0.0251471	0.0190126	0.00371287	0.0301318	0.023616	0.00076903	0.00647511	0.00235183	0.0108279	0.00014035	0.0198842	0.00106135	0.00984898	0.0136521	0.00275161	0.0123105	8.0489e-05
7.5	2.39675	1.74469	-0.868934	2.11498	-0.16826	1.1984	-0.930534	-1.19816	0.14185	-0.207608	-2.16752	-1.89965														1327	0.0287356	0.00518088	0.0356879	0.0224179	0.0205756	0.0243575	0.0210451	0.0220482	0.00866337	0.0288763	0.0170345	0.00205076	0.00586807	0.00258702	0.013986	0.00042105	0.0208376	0.00127361	0.0116546	0.0148417	0.00275161	0.0130642	0.00016098
7.75	2.54445	1.89642	-0.499997	2.82105	0.086003	1.29499	-0.791157	-0.925264	0.347094	0.098211	-2.2801	-1.63586														1344	0.0221675	0.007682	0.0300271	0.022151	0.0240049	0.0225698	0.0203317	0.0198115	0.00866337	0.0257376	0.0212931	0.00128172	0.00789154	0.00235183	0.0157907	0.00042105	0.017637	0.00137975	0.010998	0.0164278	0.00518573	0.0153253	0.00016098
8	2.51085	2.23685	-0.461624	2.40591	0.124335	1.24191	-1.02385	-1.24996	0.121962	-0.256603	-2.05908	-2.31526														1361	0.0287356	0.00652077	0.0334728	0.0202829	0.0243723	0.0196648	0.0224719	0.0183735	0.0148515	0.0274116	0.0216802	0.00025634	0.00910563	0.00587959	0.0148883	0.00112281	0.0192033	0.00127361	0.0123112	0.0175607	0.00666737	0.0129805	0.00040245
8.25	2.9435	2.37574	-0.20825	2.7111	0.21635	1.91061	-0.830216	-0.864186	0.302619	-0.0752583	-1.68556	-2.51352														1378	0.0254516	0.00964716	0.029781	0.0210835	0.0282915	0.0239106	0.0237204	0.0174149	0.00742574	0.0236451	0.0189702	0.00358882	0.0147714	0.00634995	0.0146628	0.00070175	0.0188628	0.00127361	0.0119829	0.0198833	0.00761985	0.0142367	0.00128783
8.5	2.49544	2.25159	-0.531753	2.64297	0.118186	1.98864	-1.06871	-1.33523	0.1375	-0.254819	-2.0004	-2.34867														1395	0.0172414	0.011255	0.0307654	0.0176141	0.0259645	0.0261452	0.0203317	0.0220482	0.0123762	0.0272023	0.0232288	0.00435786	0.0143666	0.00776105	0.0126325	0.00266667	0.0184542	0.00180429	0.013132	0.0217527	0.00899566	0.0169165	0.00136832
8.75	2.70461	2.4747	-0.146604	2.98284	0.394012	2.448	-0.959101	-1.00843	0.327378	-0.0836237	-1.47395	-1.93793														1412	0.0172414	0.012059	0.0241201	0.0248199	0.0314758	0.0205587	0.0156947	0.022208	0.00247525	0.0240636	0.0201316	0.00512689	0.0159854	0.0103481	0.0164674	0.00280702	0.0192714	0.00191042	0.0172357	0.0232255	0.00994814	0.0145716	0.0015293
9	2.56163	2.33915	-0.677354	2.83597	0.294594	1.87614	-1.22055	-1.36355	0.192559	-0.286515	-1.62628	-2.28276														1429	0.0147783	0.0151854	0.0246124	0.0229517	0.028414	0.0223464	0.015873	0.0175747	0.019802	0.0263653	0.0166473	0.0046142	0.0153784	0.0150517	0.013986	0.00322807	0.01968	0.00329017	0.0160867	0.0227157	0.0129114	0.0168328	0.00346104
9.25	2.88155	2.82337	0.0159545	3.37942	0.57892	1.9891	-1.00209	-1.03548	0.475797	0.0563116	-1.5422	-2.04295														1446	0.0164204	0.0139348	0.0275658	0.0197491	0.0276791	0.0198883	0.0160514	0.0204506	0.0136139	0.0253191	0.015873	0.00640861	0.0210441	0.0148166	0.0173697	0.00322807	0.0172966	0.00541286	0.0180565	0.023792	0.0146047	0.0145716	0.00466838
9.5	2.7618	2.03276	-0.492071	2.99978	0.13135	1.67636	-1.16533	-1.51687	0.174523	-0.297937	-1.69323	-3.16176														1463	0.0123153	0.0175971	0.0216589	0.024553	0.0302511	0.0198883	0.0156947	0.0249241	0.019802	0.0280393	0.0228417	0.00333248	0.0184136	0.0152869	0.0169186	0.00561404	0.0175689	0.0058374	0.0162508	0.0216394	0.0137581	0.0169165	0.0053123
9.75	3.13776	2.56558	0.0423033	3.50472	0.188514	1.96928	-0.991619	-1.21769	0.356733	0.00522517	-1.30047	-3.1092														1480	0.0205255	0.0215275	0.0236279	0.0226848	0.0270668	0.0205587	0.0196183	0.0255632	0.0235149	0.0255283	0.0178088	0.00845937	0.0230676	0.0152869	0.0144372	0.00589474	0.0193395	0.00753556	0.0182206	0.0244151	0.016298	0.0181727	0.00740502
10	2.93772	2.26129	-0.499463	2.89475	0.035235	2.00325	-1.11011	-1.56583	0.195237	-0.348978	-1.71833	-2.63295														1497	0.0114942	0.023582	0.0231356	0.0208166	0.0253521	0.0218994	0.0196183	0.0236459	0.0210396	0.0192509	0.0139373	0.00820302	0.0218535	0.0235183	0.0128581	0.008	0.0159346	0.00987052	0.0151018	0.0220359	0.0158747	0.0166653	0.0106246
10.25	3.41175	2.59299	0.229819	3.35982	0.131297	2.33937	-0.805597	-1.24741	0.464977	-0.0613904	-1.47093	-2.63642														1514	0.0131363	0.0217061	0.0214128	0.0205498	0.0246173	0.0221229	0.0178348	0.0220482	0.0210396	0.0230174	0.0201316	0.00512689	0.0275192	0.0223424	0.0189488	0.00814035	0.0157984	0.0113564	0.0128037	0.0234521	0.0165097	0.0159116	0.0125563
10.5	3.06642	2.22843	-0.48522	3.01011	0.377601	1.91315	-0.996389	-1.62415	0.366507	-0.232894	-1.63395	-2.66392														1531	0.00985222	0.0221527	0.0196899	0.0234855	0.0219228	0.0239106	0.015873	0.0273207	0.0284654	0.0221804	0.0147116	0.0102538	0.0273169	0.0253998	0.013986	0.0074386	0.0168199	0.0122055	0.0144452	0.0212995	0.0176738	0.0160791	0.0139247
10.75	3.40069	2.69866	-0.103294	3.38971	0.882435	2.29926	-0.840845	-1.24586	0.571358	0.0288365	-1.07719	-2.32369														1548	0.00410509	0.026887	0.0201821	0.0202829	0.0264544	0.0252514	0.0156947	0.0258827	0.0309406	0.0211341	0.0150987	0.0115355	0.0232699	0.0249294	0.013986	0.0129123	0.0155941	0.0151772	0.0169074	0.0216394	0.0176738	0.0141529	0.0144881
11	3.35145	2.50399	-0.258091	3.40742	1.09066	1.93954	-0.940053	-1.74839	0.393952	-0.397748	-1.5131	-2.39388														1565	0.0139573	0.0280482	0.0169825	0.0240192	0.0221678	0.021676	0.0162297	0.0281195	0.0334158	0.0190416	0.0123887	0.0120482	0.0246864	0.0263406	0.0160162	0.0106667	0.0162751	0.0170877	0.0155942	0.0211862	0.0183088	0.0153253	0.018593
11.25	3.847	2.82107	0.0970336	3.64958	1.58874	2.41067	-0.703597	-1.38285	0.700754	-0.126055	-0.937673	-2.41844														1582	0.0147783	0.0255471	0.0169825	0.0224179	0.018616	0.0214525	0.0196183	0.0306758	0.0272277	0.0169491	0.0135501	0.0171751	0.0283286	0.0232832	0.0230092	0.010386	0.013415	0.018149	0.0141169	0.0202798	0.0157689	0.0160791	0.0167418
11.5	3.81436	2.70731	0.105795	3.6671	1.17711	2.2747	-0.900591	-1.70461	0.460198	-0.39542	-1.19568	-2.19553														1599	0.00574713	0.0272443	0.0147674	0.0272218	0.0224127	0.0214525	0.0169431	0.0327528	0.039604	0.0179954	0.013163	0.0189695	0.0350061	0.0298683	0.0164674	0.0106667	0.0150494	0.0195288	0.0144452	0.0206197	0.016933	0.0159953	0.0212492
11.75	4.14429	3.04687	0.65015	4.20324	1.93059	2.73377	-0.62129	-1.38956	0.741465	-0.14258	-1.13688	-1.45291														1616	0.0114942	0.0255471	0.0135368	0.024553	0.0177587	0.0194413	0.0180132	0.0345103	0.0433168	0.0169491	0.0154859	0.0151243	0.028531	0.0277516	0.0223325	0.0105263	0.014777	0.0201656	0.0157584	0.0225457	0.0180971	0.0165815	0.0220541
12	3.88429	2.9291	0.358673	3.76198	1.26875	2.45199	-0.908842	-1.57676	0.527854	-0.400811	-1.22218	-0.844569														1633	0.00985222	0.0243859	0.0130446	0.0280224	0.0195958	0.0192179	0.0167648	0.0285988	0.0470297	0.0173676	0.0108401	0.0146116	0.0307568	0.0251646	0.0207534	0.016	0.014777	0.0198472	0.0159225	0.0190902	0.0204254	0.0149904	0.0208468
12.25	4.07103	3.3623	0.773648	4.24336	1.67629	2.83442	-0.740319	-1.2712	0.72757	-0.189574	-0.60034	-0.219386														1650	0.0131363	0.0252791	0.0145213	0.022151	0.0203307	0.021676	0.0169431	0.0266816	0.0556931	0.0173676	0.0127758	0.0166624	0.0309591	0.0225776	0.0232348	0.013614	0.0146408	0.0199533	0.0151018	0.0191469	0.0177797	0.0141529	0.02302
12.5	3.9598	2.99256	0.503143	3.86833	1.04248	2.46952	-0.899824	-1.37774	0.333111	-0.298739	-1.36398	0.0625128														1667	0.00574713	0.0261724	0.0145213	0.0229517	0.0210655	0.0196648	0.0205101	0.0282793	0.039604	0.0175769	0.0166473	0.0176878	0.0252934	0.0261054	0.0216558	0.0171228	0.0153218	0.0225005	0.0147735	0.01994	0.0168272	0.0155766	0.0224565
12.75	4.26088	3.49431	1.09016	4.5232	1.21409	2.67809	-0.561032	-0.883371	0.520544	-0.112961	-0.879366	0.0819263														1684	0.00574713	0.0242072	0.0142752	0.0277555	0.0216779	0.0169832	0.0197967	0.0274804	0.0420792	0.0121364	0.0100658	0.0189695	0.0287333	0.0275165	0.0230092	0.0145965	0.0161389	0.0223944	0.0155942	0.0163145	0.0189438	0.0149904	0.0188345
13	4.0507	3.36224	0.894515	4.19916	0.808242	2.60723	-0.794884	-1.31526	0.28801	-0.234926	-1.24905	-0.164318														1701	0.0155993	0.0231353	0.0113217	0.0250867	0.018861	0.0174302	0.0167648	0.0252436	0.0495049	0.0142289	0.0127758	0.0202512	0.0261028	0.0218721	0.020979	0.0151579	0.0158665	0.0219699	0.014281	0.0185804	0.0171447	0.0152416	0.0235834
13.25	4.37008	3.65908	1.65614	4.59223	1.17944	2.87542	-0.509529	-0.985258	0.451479	-0.0966414	-0.863624	-0.127007														1718	0.00738916	0.0231353	0.00664534	0.031225	0.0222903	0.0160894	0.0149813	0.0274804	0.0408416	0.0144382	0.0150987	0.0202512	0.0281263	0.0216369	0.0248139	0.016	0.0164113	0.0246232	0.0139527	0.0176174	0.0167213	0.0154928	0.0233419
13.5	3.92368	3.47942	1.59762	4.1503	1.02917	2.72696	-0.593047	-1.11281	0.292824	-0.291859	-1.27012	-0.513851														1735	0.00738916	0.0215275	0.0093527	0.0226848	0.0197183	0.0129609	0.0187266	0.0236459	0.0544555	0.0148567	0.013163	0.0194822	0.0305544	0.0251646	0.0214302	0.0193684	0.0170923	0.0218637	0.0152659	0.0184671	0.0164039	0.0153253	0.0250322
13.75	4.24637	3.89691	1.9572	4.41827	1.19087	3.08183	-0.330787	-0.689663	0.525651	-0.0962898	-0.741936	-0.335758														1752	0.00821018	0.0219741	0.0100911	0.0250867	0.0218004	0.0149721	0.0146246	0.0220482	0.0371287	0.0123457	0.0100658	0.0174314	0.0295427	0.0244591	0.0243627	0.0193684	0.0164113	0.0266398	0.0146093	0.0179573	0.0176738	0.0144041	0.0235029
14	4.00947	3.8506	2.09599	4.12452	1.1272	2.66178	-0.393027	-0.993451	0.312809	-0.228302	-1.23058	-0.528995														1769	0.00738916	0.018937	0.00959882	0.0258874	0.0184936	0.0098324	0.0174782	0.0162965	0.0284654	0.0125549	0.00929152	0.0251218	0.0242817	0.0296331	0.0196255	0.0168421	0.0152537	0.0221821	0.0155942	0.0166544	0.0183088	0.0156603	0.0226175
14.25	4.41466	4.32011	2.60982	4.71287	0.929632	3.22267	-0.0630351	-0.561883	0.498718	0.0641088	-1.12399	-0.118456														1786	0.00821018	0.0188477	0.00959882	0.0181479	0.018616	0.0100559	0.0121277	0.0212494	0.0247525	0.0136012	0.0112273	0.0194822	0.0212465	0.0355127	0.0175953	0.018386	0.0162751	0.0233496	0.0160867	0.017844	0.0158747	0.0130642	0.0220541
14.5	3.89493	4.13534	2.28022	4.16611	1.03161	3.03551	-0.229223	-0.94077	0.295978	-0.178497	-1.08035	-0.624442														1803	0.0090312	0.0185797	0.00738371	0.0216173	0.0214329	0.0073743	0.0126627	0.0161368	0.0309406	0.0154844	0.0108401	0.022302	0.0263051	0.0249294	0.0227837	0.0179649	0.0151175	0.022076	0.0173999	0.0199966	0.0171447	0.0161628	0.0239858
14.75	4.29743	4.81678	2.8349	4.84596	1.1445	3.49715	-0.0225487	-0.563683	0.496544	0.042317	-1.15822	-0.589447														1820	0.00656814	0.0195623	0.00713758	0.022151	0.0182486	0.00513966	0.0107009	0.0154977	0.019802	0.0117179	0.0116144	0.0243527	0.0230676	0.0317498	0.020979	0.0209123	0.0162751	0.0240926	0.0167433	0.0179006	0.0148164	0.0159953	0.0213297
15	4.39409	4.25421	2.50128	4.16194	1.23685	3.50507	-0.40629	-0.754261	0.272966	-0.227595	-0.984897	-0.488892														1837	0.00492611	0.0170612	0.00492247	0.013344	0.0169014	0.00692737	0.011236	0.0110241	0.0136139	0.0127642	0.0112273	0.0299923	0.0236746	0.0289276	0.0232348	0.0196491	0.0145046	0.0212269	0.0205187	0.0172209	0.0159805	0.0163303	0.0223761
15.25	4.76866	4.51352	2.76249	4.58751	1.67874	3.78993	-0.257057	-0.488869	0.429477	-0.0206805	-0.59889	0.335167														1854	0.00328407	0.0178651	0.00738371	0.0128103	0.0192284	0.00558659	0.00856073	0.0121425	0.0173267	0.0115087	0.00929152	0.0315304	0.0206394	0.0251646	0.0239116	0.0227368	0.0151856	0.0219699	0.0211753	0.0177307	0.0136522	0.0156603	0.0231809
15.5	4.7494	4.22666	2.87265	4.12908	1.58326	3.79644	-0.451232	-0.671397	0.374059	-0.181038	-0.782068	-0.326658														1871	0.00492611	0.0170612	0.00615309	0.0141446	0.0193509	0.00513966	0.00998752	0.0100655	0.0173267	0.0115087	0.00851723	0.0292233	0.019223	0.0268109	0.0212046	0.0228772	0.0156622	0.0231373	0.0224885	0.0184671	0.0137581	0.0182564	0.0211687
15.75	5.25013	4.68413	3.61984	4.54271	2.06978	4.28338	-0.263357	-0.164165	0.620107	0.0200831	-0.806652	-0.468429														1888	0.00246305	0.0166146	0.00516859	0.00960769	0.0177587	0.00312849	0.00927412	0.0102253	0.00990099	0.0081607	0.00967867	0.0299923	0.0135573	0.0263406	0.0205279	0.0210526	0.0131427	0.0229251	0.02413	0.0160879	0.0155572	0.0175027	0.0229395
16	5.31214	4.54693	3.02992	4.54774	1.89245	3.93918	-0.541384	-0.612398	0.316043	-0.0968172	-0.696773	-0.488191														1905	0.00410509	0.0171505	0.00590697	0.00880705	0.0135946	0.00335196	0.00891742	0.00894712	0.00742574	0.00774221	0.00967867	0.0215329	0.0176042	0.0258702	0.0198511	0.023579	0.016888	0.0273827	0.0239659	0.0181839	0.0151339	0.0179214	0.0204443
16.25	5.84707	4.84541	3.32121	5.08545	2.65593	4.30743	-0.493612	-0.325623	0.522994	0.309855	-0.1158	-0.246582														1922	0.00164204	0.0167932	0.00393798	0.00773952	0.0148194	0.00312849	0.00927412	0.00687011	0.00990099	0.00564972	0.0058072	0.0235837	0.0180089	0.0249294	0.0248139	0.0254035	0.0150494	0.0238803	0.0290545	0.0171642	0.0160864	0.0211038	0.0227785
16.5	5.74664	4.58397	3.05269	4.89632	2.18622	4.51242	-0.653542	-0.674336	0.264442	-0.131424	-0.617399	-0.254255														1939	0.0090312	0.0157213	0.00319961	0.00293568	0.0113901	0.00156425	0.00820403	0.00782873	0.00742574	0.00732371	0.00503291	0.0212766	0.0171995	0.0249294	0.0232348	0.024	0.0144365	0.0266398	0.02413	0.0160313	0.0133347	0.0185914	0.0231005
16.75	6.17579	5.11066	3.42763	5.42469	2.92945	5.06269	-0.396523	-0.32518	0.591966	0.0499276	-0.556924	-0.0843029														1956	0.00574713	0.0177758	0.00369185	0.00587136	0.0110227	0.00156425	0.00695559	0.00431379	0.00618812	0.00690521	0.00619435	0.0258908	0.0121408	0.0296331	0.0193999	0.0230175	0.0143003	0.0262152	0.0264281	0.016881	0.0154514	0.0221924	0.0222956
17	6.32107	4.81896	3.18229	5.09213	2.14736	4.6103	-0.585296	-0.570987	0.341705	-0.279534	-0.836203	-0.163419														1973	0.00574713	0.0181331	0.00369185	0.00346944	0.01188	0.00044693	0.00606385	0.00527241	0.00371287	0.00376648	0.00425861	0.022302	0.0133549	0.0228128	0.0191744	0.0251228	0.0128703	0.026852	0.02413	0.0163145	0.0151339	0.0224437	0.0221346
17.25	6.74264	4.96088	3.7509	5.80253	2.65064	4.97251	-0.357255	-0.160359	0.500318	-0.147728	-0.399218	0.204768														1990	0.00246305	0.0178651	0.00319961	0.00560448	0.0104103	0.00067039	0.0055288	0.00351494	0.0049505	0.00397573	0.00193573	0.02384	0.0123432	0.0195202	0.016693	0.0251228	0.0124617	0.0290809	0.0249508	0.0168243	0.015663	0.0197638	0.0209272
17.5	6.30429	4.962	3.4376	5.14736	2.42003	4.83842	-0.470523	-0.427435	0.318394	-0.373967	-0.628509	0.937299														2007	0.00164204	0.0175971	0.00369185	0.00320256	0.0084507	0.00067039	0.00463706	0.00287586	0.00618812	0.00209249	0.00154859	0.0233274	0.0123432	0.0174036	0.0151139	0.0237193	0.0121893	0.0266398	0.0234734	0.0155781	0.0178855	0.0211875	0.0220541
17.75	6.85413	5.68435	3.98635	5.79105	2.45813	5.25148	-0.132985	0.00326383	0.450033	-0.275922	-0.417312	1.53944														2024	0.00328407	0.015632	0.00492247	0.0040032	0.0089406	0.00134078	0.00535045	0.00271609	0.00866337	0.00209249	0.00464576	0.0179441	0.0109268	0.0171684	0.0126325	0.0284912	0.0130746	0.0245171	0.0244583	0.0133688	0.0183088	0.0209363	0.019076
18	6.41752	5.39125	3.70257	5.34764	2.7549	4.88807	-0.281626	-0.320303	0.274389	-0.291629	-0.516953	1.16698														2041	0.00328407	0.0148281	0.00369185	0.0026688	0.00783833	0	0.00713394	0.00303563	0.00371287	0.00251099	0.00271003	0.0174314	0.0109268	0.0176388	0.0137604	0.0231579	0.0107593	0.0250478	0.0200263	0.0127457	0.0201079	0.0187589	0.0239858
18.25	6.58995	5.8388	4.29181	5.64344	3.29168	5.10019	-0.154753	0.0874414	0.390371	-0.112883	-0.0653801	1.23227														2058	0	0.0164359	0.00344573	0.0026688	0.00685854	0.00089385	0.00321027	0.00303563	0.00247525	0.00292948	0.00348432	0.022302	0.0119385	0.0119944	0.0106023	0.0241404	0.0121893	0.0217576	0.017564	0.0116128	0.0203196	0.0183402	0.0220541
18.5	6.51415	5.75203	3.96262	5.60597	3.3549	4.83877	-0.264502	-0.0754605	0.24548	-0.150157	-0.372658	0.774732														2075	0	0.0137561	0.00172286	0.00320256	0.00673607	0.00022346	0.00481541	0.00287586	0.00123762	0.00313873	0.00232288	0.0205076	0.00768919	0.0108184	0.0110535	0.0238596	0.0102826	0.0226067	0.0173999	0.0109896	0.0219071	0.0153253	0.0191565
18.75	7.13693	6.12735	4.53346	5.82279	3.94517	5.2638	-0.134253	0.38097	0.430669	-0.0999081	-0.132451	0.753462														2092	0	0.0127736	0.00295348	0.00186816	0.00587875	0	0.00303192	0.00239655	0.00618812	0.00230174	0.00193573	0.0246091	0.0072845	0.00940734	0.0110535	0.0197895	0.00640109	0.0209085	0.0162508	0.00985668	0.0224362	0.0154928	0.0173857
19	6.95091	5.95161	3.9885	5.83619	4.44222	5.06486	-0.238438	-0.0117051	0.398276	-0.0442799	-0.47581	0.370352														2109	0	0.0126842	0.00270736	0.00080064	0.00453154	0	0.00392367	0.00271609	0.00247525	0.00167399	0.00154859	0.0176878	0.0072845	0.00682032	0.00879765	0.0202105	0.00803541	0.0194226	0.0165791	0.00963009	0.0267753	0.0141529	0.0181101
19.25	7.09851	6.41319	4.3926	6.40597	4.53529	5.87562	0.0649853	0.308692	0.630232	-0.0345225	0.168242	0.657655														2126	0.00082102	0.0127736	0.00221511	0.0013344	0.00355175	0	0.00356697	0.00143793	0.0049505	0.00188324	0.00077429	0.015637	0.00424929	0.0056444	0.00766975	0.021193	0.00789922	0.018892	0.014281	0.00917691	0.0270928	0.0123943	0.0148905
19.5	7.19877	5.97364	4.11349	6.05582	5.07953	5.58827	-0.086074	0.0495403	0.290193	-0.0039515	-0.680895	-0.0447693														2143	0	0.0107191	0.00147674	0.00080064	0.00244948	0	0.00338862	0.00271609	0.00247525	0.000837	0.00077429	0.0205076	0.00566572	0.00399812	0.00496278	0.0168421	0.00633299	0.0163447	0.0152659	0.00849714	0.0246587	0.0120593	0.0178686
19.75	7.62884	6.80781	4.61348	6.58958	5.56055	5.88191	0.0649817	0.315079	0.284647	0.0684378	-0.531492	-0.0875258														2160	0	0.011791	0.00098449	0.00053376	0.00232701	0	0.00249688	0.00191724	0.00123762	0.00125549	0.00077429	0.0179441	0.00546338	0.0028222	0.00676743	0.0172632	0.00572012	0.0178306	0.0111622	0.00730754	0.028257	0.0106356	0.0156149
20	7.70288	6.41182	4.08866	5.97174	5.31859	5.84291	-0.0127409	0.326552	0.174969	0.172198	-0.673308	0.374971														2177	0	0.0108084	0.00123062	0.00026688	0.0028169	0	0.00392367	0.00175747	0.00247525	0.00062775	0.00116144	0.0158934	0.00323756	0.00470367	0.00383487	0.0196491	0.00483487	0.0156018	0.0113263	0.0071376	0.0232829	0.0108031	0.0158564
20.25	8.00151	6.71485	4.63623	6.70296	5.97989	6.25937	0.171929	0.760586	0.480319	0.245637	-0.0081602	0.670991														2194	0	0.00866458	0.00049225	0.00080064	0.00257195	0.00022346	0.00392367	0.00143793	0.00123762	0.00167399	0	0.0125609	0.00485633	0.00211665	0.00225581	0.0186667	0.00490296	0.0128423	0.0121471	0.00645783	0.0207429	0.00937945	0.0108661
20.5	7.61145	6.29241	4.3412	6.238	5.65769	5.97188	0.197548	0.542836	0.220507	0.215508	-0.873181	0.105147														2211	0	0.00777133	0	0.00106752	0.00183711	0.00022346	0.00303192	0.00143793	0	0.000837	0.00038715	0.0158934	0.00364225	0.00305738	0.0047372	0.0157193	0.0041539	0.0102951	0.00820749	0.00572141	0.0171447	0.00778829	0.01151
20.75	8.18069	6.65636	5.03472	6.78269	5.75131	6.07105	0.453573	0.883269	0.422592	0.298425	-0.889066	0.32151														2228	0.00082102	0.00571684	0.00073837	0.00026688	0.00146969	0	0.00178348	0.00111839	0.00123762	0.00062775	0.00077429	0.0153807	0.0034399	0.00329257	0.00180465	0.0152982	0.0040858	0.0102951	0.00787919	0.0047584	0.0178855	0.00711833	0.0136832
21	7.80347	6.62692	4.87548	6.46166	5.83956	5.90585	0.308791	0.491082	0.313155	0.309561	-0.877879	-0.0544769														2245	0	0.00544886	0.00147674	0.00026688	0.00146969	0	0.00214018	0.00111839	0	0.0004185	0.00116144	0.0138426	0.00202347	0.00047037	0.00315813	0.0179649	0.00354103	0.0082785	0.00804334	0.00481505	0.0140756	0.00527594	0.0119124
21.25	7.91719	7.06699	5.70197	6.84432	6.15884	6.40672	0.425535	0.734593	0.45406	0.497125	-0.827161	-0.0845695														2262	0	0.00607414	0.00049225	0.00080064	0.00122474	0	0.00178348	0.00095862	0	0.00125549	0.00077429	0.00974109	0.00182113	0.00047037	0.00360929	0.0143158	0.00388151	0.00774782	0.00656599	0.00368209	0.0116414	0.00544343	0.0101417
21.5	7.87292	6.66301	5.15168	6.50152	6.28606	6.28898	0.59975	0.520962	0.167559	0.197408	-1.39391	-0.0900323														2279	0	0.00598481	0	0.00106752	0.00073484	0	0.00160514	0.00143793	0	0.0004185	0.00038715	0.0128172	0.00121408	0.00094073	0.00180465	0.0152982	0.00333674	0.00721715	0.00607354	0.00311562	0.0113239	0.00468972	0.0112685
21.75	8.3007	6.85729	5.45715	7.16944	6.56168	6.78467	0.974231	0.89669	0.288925	0.39251	-0.983877	-0.11865														2296	0	0.00366235	0.00073837	0.00026688	0.00110227	0	0.00214018	0.00127816	0	0.00062775	0.00154859	0.0110228	0.00161878	0.00117592	0.00090232	0.0137544	0.0019748	0.00626194	0.00623769	0.00334221	0.00793735	0.00468972	0.00853187
22	7.96826	6.84138	5.26236	6.79193	6.66336	6.45917	0.758235	0.56639	0.152953	0.0993635	-1.48555	0.216904														2313	0	0.00393033	0.00123062	0	0.0004899	0	0.00214018	0.00111839	0	0.0004185	0.00038715	0.0069213	0.00040469	0.00047037	0.00157907	0.0152982	0.00320054	0.00573127	0.00640184	0.00283238	0.00687903	0.00385227	0.00957824
22.25	8.38924	7.1314	5.93423	7.09117	7.23008	6.81413	0.84904	0.912856	0.246938	0.135833	-1.26022	0.134391														2330	0	0.0031264	0	0	0.00024495	0	0.00267523	0.00063908	0	0.00020925	0	0.00769034	0.00060704	0.00070555	0.0011279	0.0122105	0.00224719	0.00466992	0.00558109	0.00169943	0.00804318	0.0033498	0.00933677
22.5	8.13009	6.55533	5.70241	6.82266	6.91262	6.37767	0.65986	0.452849	0.0506021	0.0464298	-1.34946	0.220105														2347	0	0.00294774	0.00073837	0	0.00073484	0	0.00178348	0.00111839	0	0	0.00077429	0.00640861	0.00040469	0.00047037	0.0011279	0.0110877	0.00163432	0.00435152	0.00410374	0.00215261	0.0067732	0.00410351	0.00627817
22.75	8.53329	6.90236	6.29787	7.50426	7.25297	6.57541	0.768029	0.762818	0.124183	0.208423	-1.30729	0.624969														2364	0	0.00223314	0	0.00026688	0.00061237	0	0.00160514	0.00079885	0	0	0	0.00487055	0.00040469	0.00023518	0.0011279	0.0115088	0.00231529	0.00371471	0.00246225	0.00152949	0.00465658	0.00351729	0.007566
23	8.44589	6.5623	6.41017	7.20065	7.29921	6.51725	0.529249	0.355708	-0.0903247	-0.149952	-1.78241	0.581731														2381	0	0.00169719	0	0.00026688	0.00134721	0	0.00196183	0.00095862	0	0	0.00077429	0.00666496	0.00020235	0.00023518	0.00022558	0.0110877	0.00143003	0.00297177	0.00328299	0.00158613	0.00391576	0.00276359	0.00515132
23.25	8.70539	6.89399	6.85272	7.45495	7.98057	6.99496	0.743974	0.608764	0.050442	0.12933	-1.79603	0.615085														2398	0	0.00223314	0.00024612	0	0.00024495	0	0.00160514	0.00111839	0	0	0.00038715	0.00435786	0.00060704	0	0.00135349	0.00898246	0.00149813	0.00180429	0.0016415	0.00135954	0.00529157	0.00242861	0.00595621
23.5	8.40123	6.38928	6.90298	7.41428	7.71608	6.53499	0.472099	0.255838	-0.117752	-0.177681	-2.06678	0.580297														2415	0	0.00125056	0.00049225	0.00026688	0.00073484	0	0.00196183	0.00079885	0	0	0.00038715	0.00307613	0	0.00023518	0.00022558	0.0082807	0.00149813	0.00053067	0.0019698	0.0010763	0.00359826	0.00125618	0.00434643
23.75	8.70854	6.7468	7.56113	7.89601	8.11097	7.12209	0.599006	0.469594	-0.0048811	-0.0452505	-1.78496	0.658938														2432	0	0.00125056	0	0	0.00012247	0	0.00089174	0.00031954	0	0	0	0.00640861	0	0	0.00067674	0.00645614	0.00163432	0.00106135	0.00147735	0.00141619	0.00285745	0.00234486	0.00386349
24	8.54346	6.4456	7.26125	7.86397	7.81934	6.81044	0.273867	0.0195307	-0.136246	-0.30775	-1.88753	0.243532														2449	0	0.00089326	0.00073837	0.00053376	0.00061237	0	0.00071339	0.00031954	0	0	0	0.00487055	0	0.00023518	0.00022558	0.00729825	0.00102145	0.00095521	0.00049245	0.00084971	0.00264578	0.00159116	0.00386349
																										2466	0	0.00125056	0.00049225	0	0.00061237	0	0.00124844	0.00079885	0	0	0	0.0046142	0	0	0.00022558	0.00687719	0.00156622	0.00084908	0.00147735	0.00096301	0.0016933	0.0016749	0.00321958
																										2483	0	0.00053595	0.00024612	0	0.0004899	0	0.00071339	0.00031954	0	0	0	0.0023071	0	0	0.00067674	0.00645614	0.00088526	0.0003184	0.00049245	0.00073642	0.00211663	0.00117243	0.00289762
																										2500	0	0.0003573	0.00024612	0	0	0	0.00017835	0	0	0	0	0.00051269	0	0	0.00022558	0.00168421	0.00034048	0.0003184	0.0006566	0.00028324	0.00031749	0.00033498	0.00120734
[truncated: 103 more columns]

## Sheet: Fig6
Fig 6A																		Fig6F
	Control								LiCl									Distance from Soma	Control														LiCl
pIRS1	1.01936	1.07662	1.1164	0.787611	0.86707	0.963146	1.02106	1.14873	1.25861	1.75046	2.42667	2.7043	1.27988	2.427	0.43137			0.185	0	0	0	0	0	0	0	0	0	1	0	0	0		0	0	0	0	0	0	0	0	0	0	0	0	0	0	0
pAKT	1.39285	0.879588	1.09074	0.636824	0.578556	1.14313	0.999033	1.27929	0.589378	0.536241	0.519915	0.65567	0.762477	1.15159	0.627879	0.412067		0.435	0	0	0	0	0	0	0	1	0	1	0	0	0		1	0	0	1	0	0	0	0	0	0	0	0	0	0	0
pS6	1.03602	0.948956	1.01503		1.06131	1.06742	0.871266	0.921411	0.614525	0.546361	0.633749		0.548714	0.462516	0.330324			0.685	0	0	1	0	0	0	0	1	0	2	0	0	0		1	0	0	1	0	1	0	0	0	0	0	0	0	0	1
pERK	1.37131	1.29942	0.396486	0.932776	0.420181	1.32135	1.25847		0.476608	0.443808	0.343057	0.230981	1.62609	2.19207	2.82375			0.935	0	0	1	0	0	0	0	1	0	1	0	0	0		1	0	1	3	1	1	0	0	0	0	0	0	0	0	2
																		1.185	0	0	1	0	0	0	0	1	0	1	0	0	2		1	0	1	3	1	1	0	0	0	0	0	0	0	0	1
IRS1	1.17602	0.956469	0.960815	0.906701	1.9021	1.1413	0.58199	0.374611	0.690844	0.694409	0.538898	0.437346	0.968319	1.05837	0.922841	0.369168		1.435	1	0	1	0	0	0	0	1	0	1	0	0	2		1	0	1	1	1	1	0	0	0	0	0	0	0	0	1
AKT	1.25964	1.07342	0.932895	0.734044	1.14194	0.942967	1.02655	0.888537	0.735956	0.812832	0.980787		1.00113	0.756055	0.792999	0.942871		1.685	2	0	1	0	0	0	0	2	0	1	0	0	2		2	1	1	1	1	1	0	0	0	0	0	0	0	0	1
S6	1.30827	0.90287	0.91132	0.877545	0.793695	1.13267	1.17193	0.901702	1.11406	1.22847	1.02565	1.02079	0.828295	0.624203	0.490108	0.34079		1.935	2	0	2	1	0	2	0	1	0	1	0	0	2		2	1	1	1	1	1	0	0	0	0	0	0	0	0	1
ERK	0.632479	1.11372	0.747964	1.50583	0.743022	1.02136	1.23561		0.97626	0.702504	1.64651	2.48893	0.65429	0.620816				2.185	2	0	1	1	0	2	0	2	0	3	0	0	2		2	2	1	1	1	1	0	0	0	0	0	0	0	0	1
																		2.435	2	0	1	1	0	1	0	1	0	3	0	0	2		1	2	1	1	1	1	0	0	0	0	2	0	0	0	1
																		2.685	2	0	1	2	0	3	0	5	0	3	0	0	2		2	1	1	0	1	1	0	0	0	0	2	0	0	0	1
																		2.935	3	0	2	2	0	3	0	4	0	4	0	0	3		3	1	1	0	1	1	0	0	0	0	2	0	0	0	1
																		3.185	3	0	2	2	1	4	1	3	0	2	0	0	3		3	1	1	0	1	1	0	0	0	0	2	0	0	0	1
																		3.435	2	0	2	2	1	6	2	7	0	3	3	0	3		2	1	1	0	1	1	0	0	0	0	3	0	0	0	1
																		3.685	2	1	2	2	2	7	2	6	0	4	1	0	3		2	0	1	0	1	1	0	1	0	0	2	0	0	1	1
																		3.935	2	1	2	2	2	6	2	6	0	4	1	0	3		3	0	1	0	1	1	0	1	0	0	2	0	0	2	2
																		4.185	4	1	3	2	1	4	0	5	0	5	0	0	5		4	0	1	0	1	1	0	2	0	0	2	0	0	1	2
																		4.435	4	1	3	2	1	5	0	4	0	4	0	0	5		5	0	1	0	1	1	0	2	0	0	3	0	0	1	2
																		4.685	3	1	3	2	1	5	0	4	0	1	2	0	6		5	1	1	2	1	1	0	0	0	0	2	0	0	1	1
																		4.935	3	1	3	2	1	5	0	4	0	2	2	0	4		4	2	1	1	1	2	1	2	0	0	3	0	0	1	1
																		5.185	3	1	5	2	2	8	1	4	2	3	4	0	3		4	2	1	0	3	2	1	2	0	0	3	0	0	1	1
																		5.435	5	2	5	2	2	10	2	3	3	3	3	0	2		2	4	1	0	1	2	1	2	0	0	3	2	1	1	1
																		5.685	4	3	3	2	1	7	2	3	1	4	4	0	2		2	5	2	0	1	2	2	3	0	1	4	1	1	1	1
																		5.935	4	3	3	2	4	7	2	3	1	5	3	0	2		3	6	2	0	1	2	3	1	0	1	6	2	6	1	2
																		6.185	3	4	4	3	3	8	2	4	3	4	1	0	4		3	6	2	0	1	2	5	2	0	1	5	1	5	1	2
																		6.435	3	4	4	3	3	9	2	6	3	3	6	0	7		3	5	2	1	1	1	3	3	0	2	6	2	6	3	2
																		6.685	4	3	4	3	2	10	2	6	2	3	6	0	4		3	7	2	1	1	1	2	3	0	2	4	3	5	4	3
																		6.935	4	3	4	3	1	9	2	7	2	3	8	0	5		3	8	2	1	2	1	2	2	0	2	3	3	6	5	3
																		7.185	4	2	4	5	3	4	2	8	3	3	9	0	3		4	5	1	1	2	1	6	2	0	1	2	7	4	3	4
																		7.435	4	2	3	4	1	5	2	6	7	3	8	0	2		4	6	2	1	1	1	6	1	0	2	2	4	3	3	4
																		7.685	4	3	4	4	1	6	4	6	8	4	9	0	3		3	7	2	1	1	2	7	0	0	2	3	4	4	3	6
																		7.935	3	3	4	4	2	6	5	4	7	7	9	1	4		4	6	2	1	1	2	6	0	0	2	3	3	4	3	5
																		8.185	3	3	5	4	4	6	6	8	7	4	10	2	3		3	6	2	1	1	2	6	0	0	2	1	3	6	3	5
																		8.435	4	2	6	4	5	8	5	7	7	4	10	5	5		3	10	3	1	3	2	7	0	0	3	3	4	8	3	4
																		8.685	3	3	6	5	5	10	3	7	7	2	11	7	6		3	11	3	1	2	2	4	0	1	3	4	4	8	3	4
																		8.935	2	3	7	5	5	7	3	7	9	2	9	5	7		3	9	3	1	2	2	3	0	1	2	5	4	7	3	4
																		9.185	3	3	6	5	6	6	3	8	15	2	9	4	6		3	12	3	2	3	1	2	0	1	2	4	5	7	3	2
																		9.435	6	6	5	4	8	6	3	6	15	2	7	5	8		3	12	3	2	2	1	2	0	1	3	4	6	7	3	4
																		9.685	5	6	3	4	6	7	4	7	13	2	8	4	8		3	9	3	3	2	2	2	0	1	5	3	6	7	6	5
																		9.935	7	6	4	4	7	10	3	6	16	3	11	7	7		3	7	3	3	2	2	2	0	1	3	3	7	6	5	4
																		10.185	5	6	5	4	9	14	4	6	14	3	11	9	9		3	7	3	3	2	2	3	0	1	3	4	7	6	5	4
																		10.435	6	7	6	4	11	13	6	7	14	2	11	7	7		3	4	3	3	3	2	2	0	0	3	6	11	7	5	3
																		10.685	5	5	6	4	10	16	5	8	13	3	9	8	8		3	6	3	2	3	2	4	6	0	3	7	9	7	5	5
																		10.935	4	5	8	4	10	14	5	8	15	3	9	8	8		3	6	3	2	4	2	6	5	0	3	8	8	6	4	5
																		11.185	7	6	9	4	11	14	5	8	15	3	7	9	8		3	5	3	2	4	1	4	4	0	2	7	9	5	4	5
																		11.435	4	6	10	4	9	15	4	7	13	4	8	11	6		2	4	3	3	4	1	7	4	0	2	5	13	5	4	6
																		11.685	5	6	9	4	6	15	4	7	14	4	6	9	6		2	4	3	3	3	1	5	4	0	2	8	10	5	4	6
																		11.935	3	7	9	4	5	17	4	5	11	4	8	9	8		2	3	3	5	3	1	7	5	0	2	8	8	5	4	9
																		12.185	3	8	9	4	6	15	4	6	10	3	8	9	10		1	3	3	6	5	1	5	6	0	3	11	6	5	4	10
																		12.435	4	6	10	4	8	15	4	6	10	4	8	8	9		2	4	3	4	4	1	7	4	1	4	8	6	6	4	9
																		12.685	4	5	10	3	6	13	5	7	10	3	11	9	7		4	7	3	4	3	1	5	4	1	5	7	7	9	4	7
																		12.935	2	6	11	3	6	14	5	7	11	4	10	9	7		5	9	3	3	4	1	3	6	1	6	8	7	8	4	6
																		13.185	2	7	9	3	7	15	5	7	14	2	12	9	7		3	8	3	4	3	1	5	7	0	6	7	8	8	4	7
																		13.435	3	7	12	4	8	10	6	7	13	2	12	7	7		2	6	4	5	3	1	5	9	0	7	8	9	9	4	11
																		13.685	6	6	9	4	9	13	6	6	12	2	9	7	4		3	8	4	5	4	1	5	13	1	8	8	8	6	4	10
																		13.935	7	6	10	4	10	11	5	7	14	3	9	8	5		2	6	4	5	4	1	4	8	1	9	7	6	5	4	9
																		14.185	7	8	10	4	5	13	4	7	13	3	9	9	6		3	7	4	5	4	1	3	16	1	8	8	6	3	4	11
																		14.435	9	6	9	5	6	13	4	8	15	3	8	11	4		3	8	4	5	4	1	4	9	1	8	8	6	3	4	12
																		14.685	9	8	11	5	6	12	4	8	16	3	8	10	7		4	6	4	5	3	1	4	10	1	8	9	6	3	4	10
																		14.935	8	5	12	4	9	16	4	8	14	3	8	9	10		4	9	4	5	4	1	4	13	3	7	9	9	5	4	9
																		15.185	7	5	12	4	8	16	5	8	12	2	9	9	9		5	8	4	5	6	1	4	15	4	5	8	6	5	4	8
																		15.435	9	7	12	6	9	17	5	7	11	3	9	12	11		4	8	5	5	5	1	4	18	5	6	7	6	7	5	9
																		15.685	8	7	12	4	11	16	4	7	13	4	10	14	14		4	9	4	5	5	1	3	15	6	5	6	8	6	4	10
																		15.935	8	7	14	4	11	12	4	9	13	4	10	13	14		5	7	4	5	5	1	4	15	5	6	6	7	7	4	10
																		16.185	7	7	10	6	11	11	5	9	13	7	9	13	12		5	7	4	5	6	1	5	20	6	5	6	7	5	4	9
																		16.435	7	8	12	7	14	13	5	10	10	6	10	14	11		4	5	5	6	4	1	5	16	5	6	8	8	6	4	8
																		16.685	6	7	10	8	12	12	7	11	10	5	11	13	11		4	7	4	6	3	1	5	19	4	5	9	8	5	4	8
																		16.935	5	8	11	6	11	12	10	13	11	6	11	13	11		5	7	5	6	4	1	5	18	6	7	6	10	6	4	10
																		17.185	5	8	12	5	11	14	12	12	10	7	11	14	11		4	7	5	6	4	1	5	14	7	7	6	13	5	4	10
																		17.435	5	9	12	5	10	14	9	12	12	8	14	14	12		4	6	5	6	4	1	4	12	10	7	7	12	6	4	11
																		17.685	6	7	11	6	12	13	13	11	12	4	8	12	14		5	4	5	5	4	1	5	15	8	6	8	12	8	4	10
																		17.935	7	6	13	6	12	11	11	14	10	5	7	11	13		4	6	5	4	3	1	4	11	8	6	8	10	9	4	10
																		18.185	7	6	15	5	11	16	10	11	10	5	7	10	14		4	7	5	4	3	1	3	17	9	7	8	10	9	4	11
																		18.435	6	11	13	7	13	15	10	10	11	4	7	11	13		3	7	6	4	4	1	3	14	8	8	8	10	7	3	15
																		18.685	6	11	14	7	15	14	10	8	10	4	7	13	13		3	6	5	4	5	1	4	13	8	10	8	11	9	3	15
																		18.935	9	10	14	6	16	14	12	8	10	3	7	13	14		7	7	6	4	4	1	4	19	6	8	8	12	8	4	15
																		19.185	6	7	13	6	17	13	10	8	14	4	8	11	16		4	9	6	4	3	1	6	11	7	7	8	9	7	5	16
																		19.435	6	8	13	6	16	18	12	8	12	3	9	13	13		4	9	6	4	5	1	6	18	6	8	9	9	9	5	16
																		19.685	6	11	13	5	17	17	12	7	12	3	9	11	14		5	10	8	4	5	1	6	12	5	8	8	10	10	5	15
																		19.935	8	13	12	4	18	18	11	8	13	3	9	13	15		8	10	7	4	4	1	7	12	7	6	8	10	8	5	15
																		20.185	9	12	10	4	14	15	11	9	13	4	12	13	15		6	11	6	4	4	1	5	15	7	7	8	11	8	5	15
																		20.435	8	11	10	4	13	15	10	11	12	4	12	15	16		7	12	6	3	4	1	5	14	7	7	5	9	8	5	17
																		20.685	9	11	13	4	17	18	11	10	13	4	9	13	14		7	12	5	2	4	1	4	15	11	5	6	10	9	5	20
																		20.935	10	11	13	3	16	20	11	9	13	4	12	12	13		7	13	5	2	4	1	4	20	10	6	6	13	11	5	22
																		21.185	10	9	12	4	12	22	8	8	13	3	13	13	14		6	13	6	3	4	1	7	14	8	9	8	11	9	5	21
																		21.435	8	11	12	5	12	20	9	6	13	3	13	15	16		6	13	6	3	6	1	6	18	8	9	8	11	9	5	22
																		21.685	11	9	11	6	11	20	9	6	13	3	16	15	14		6	12	5	3	6	1	7	16	10	9	8	10	8	6	20
																		21.935	9	8	13	6	13	19	9	9	11	3	13	12	14		7	12	5	3	5	1	5	15	8	7	6	10	8	6	17
																		22.185	12	9	12	6	10	18	10	8	11	4	14	12	14		7	12	5	4	5	1	4	21	9	8	6	10	9	6	17
																		22.435	11	9	10	5	9	17	10	8	13	4	14	11	14		6	13	6	5	5	1	4	20	10	8	7	13	12	6	18
																		22.685	6	7	12	4	11	17	11	8	15	5	13	13	15		4	12	7	5	8	1	3	21	11	9	8	12	9	6	17
																		22.935	7	8	10	4	10	19	13	8	15	5	15	12	16		5	11	8	4	9	1	5	21	10	10	9	12	11	6	12
																		23.185	8	11	12	4	10	22	12	8	15	4	13	11	16		6	12	8	5	9	1	4	23	8	11	9	10	11	5	12
																		23.435	6	9	11	5	11	20	11	9	17	3	17	10	17		6	13	8	3	9	2	6	19	8	12	10	9	12	6	10
																		23.685	7	10	10	6	11	20	11	9	15	3	17	11	18		6	12	9	4	6	2	5	21	9	15	9	11	10	4	10
																		23.935	8	9	10	6	10	19	10	10	14	3	16	12	16		9	11	11	4	9	2	4	20	13	14	8	12	10	4	8
																		24.185	10	13	10	6	12	18	11	7	14	3	15	12	14		9	10	9	4	5	1	2	21	8	18	8	9	11	4	10
																		24.435	10	15	10	5	12	18	12	7	14	4	12	11	13		8	9	9	4	6	1	2	24	8	17	9	10	11	4	11
																		24.685	9	15	10	4	12	17	11	10	13	5	13	16	14		6	9	8	4	8	1	2	25	8	12	9	11	9	4	12
																		24.935	10	10	8	5	17	20	12	13	12	4	13	14	18		7	11	8	4	6	1	3	23	6	13	8	12	10	4	16
																		25.185	11	7	11	6	17	21	12	13	14	4	11	15	20		8	9	8	5	5	1	4	28	7	16	8	13	11	5	14
																		25.435	12	9	9	8	16	22	13	12	16	4	11	14	19		8	9	9	4	6	1	6	23	6	19	8	14	10	5	13
																		25.685	12	9	12	5	13	17	14	12	15	3	11	12	21		7	10	9	3	6	1	7	23	6	12	5	14	9	6	14
																		25.935	12	10	13	6	13	19	13	11	15	4	11	13	19		8	10	8	2	6	1	7	21	7	11	6	13	9	6	13
																		26.185	10	14	13	7	14	22	14	11	17	3	13	13	16		10	12	8	3	5	2	4	27	7	14	7	13	11	6	13
																		26.435	11	11	14	6	13	18	14	10	16	3	10	15	17		9	10	9	3	4	2	7	30	11	13	7	14	11	6	12
																		26.685	9	11	12	6	15	17	14	10	15	3	11	14	18		9	10	11	3	6	2	5	31	8	13	7	14	14	6	11
																		26.935	10	13	10	7	13	15	12	12	19	2	10	13	17		8	9	10	4	6	3	5	31	9	14	7	14	11	5	11
																		27.185	9	13	12	8	12	16	12	13	15	2	10	12	17		8	9	11	4	3	3	4	35	10	18	6	15	11	5	12
																		27.435	11	12	11	6	11	19	14	12	17	3	12	12	17		8	9	9	4	6	3	3	28	9	15	6	16	12	5	16
																		27.685	10	12	11	7	14	17	17	12	14	4	12	13	17		9	12	11	3	6	2	4	30	9	14	8	12	8	5	17
																		27.935	10	15	12	7	12	19	16	11	15	4	13	13	18		10	10	9	3	4	1	4	34	8	14	7	11	8	7	15
																		28.185	11	14	12	7	12	20	15	11	15	3	14	12	17		10	10	9	3	4	1	3	32	10	14	9	9	7	6	14
																		28.435	10	17	11	7	12	25	13	14	13	3	13	12	20		10	13	6	3	6	1	5	28	9	15	9	9	9	4	16
																		28.685	11	16	10	7	11	26	12	12	13	3	11	13	19		11	11	7	3	7	1	7	27	9	12	7	8	10	4	15
																		28.935	9	12	10	7	10	25	13	11	12	4	12	14	18		10	13	7	3	6	2	6	27	7	12	8	9	10	4	15
																		29.185	8	15	9	6	12	28	12	9	12	4	11	12	19		8	11	7	3	4	2	5	32	5	12	10	9	10	5	14
																		29.435	7	16	9	6	12	26	12	9	12	3	12	12	19		9	11	6	3	4	2	5	29	5	11	9	11	10	5	11
																		29.685	8	16	10	6	14	26	11	8	12	4	13	13	19		10	10	7	3	6	1	5	28	7	13	9	10	11	5	11
																		29.935	9	13	13	7	12	25	11	10	12	5	14	14	17		12	10	7	3	5	1	8	31	7	14	8	9	11	5	14
																		30.185	11	11	13	8	13	25	11	9	12	4	13	15	17		12	10	6	3	6	1	9	27	7	12	6	10	10	5	16
																		30.435	10	11	12	7	11	27	14	10	14	4	11	15	19		9	8	6	4	5	1	7	21	6	15	7	11	10	5	14
																		30.685	10	10	10	7	13	29	12	10	16	4	13	16	19		9	8	6	4	5	1	8	24	7	17	7	12	12	5	14
																		30.935	8	10	10	7	11	28	13	12	16	4	11	18	21		6	9	5	4	7	1	5	22	7	15	8	11	13	5	11
																		31.185	7	7	11	7	14	29	13	14	18	4	13	14	20		5	9	7	4	8	1	5	19	7	11	9	12	16	5	14
																		31.435	7	9	11	7	14	27	15	12	14	4	12	14	18		7	10	7	4	7	2	5	24	9	13	9	13	14	5	13
																		31.685	8	8	12	7	13	32	18	12	15	4	10	14	16		7	10	6	4	7	2	5	26	7	14	9	12	11	5	12
																		31.935	8	9	14	5	12	24	17	13	16	5	14	11	16		8	8	8	4	8	2	4	24	8	13	9	10	10	5	14
																		32.185	8	10	16	6	11	27	16	11	16	5	14	11	16		7	7	9	4	8	2	4	31	8	14	10	10	11	5	14
																		32.435	7	11	13	7	15	28	15	12	18	5	14	11	18		7	6	9	4	8	1	4	20	7	14	7	9	13	5	12
																		32.685	6	12	14	8	17	27	17	13	16	5	12	12	18		9	6	9	4	7	1	5	30	6	13	8	7	17	7	13
																		32.935	6	14	15	8	15	32	16	13	17	5	12	11	18		8	8	9	3	6	1	7	28	6	15	9	9	14	7	12
																		33.185	6	12	17	9	20	27	16	13	18	6	14	12	18		8	8	8	3	6	1	6	21	5	16	11	10	14	6	13
																		33.435	5	11	18	7	19	26	15	13	20	4	14	13	18		9	9	10	3	6	1	6	21	7	16	11	10	14	6	14
																		33.685	7	13	17	7	20	25	18	12	19	5	14	13	19		12	11	11	3	5	1	6	25	6	18	12	11	17	7	14
																		33.935	8	11	16	8	19	28	17	11	18	5	15	13	20		11	9	9	3	5	2	5	24	6	16	10	11	17	7	12
																		34.185	7	11	14	7	22	25	18	12	19	6	15	14	24		6	10	8	3	5	2	4	25	5	15	11	11	19	7	14
																		34.435	8	10	15	8	22	27	19	12	18	6	14	14	22		5	8	7	3	5	2	4	22	5	16	11	11	18	7	14
																		34.685	6	10	16	9	19	24	19	14	17	7	15	15	19		5	8	8	3	5	1	5	21	6	15	10	13	20	7	14
																		34.935	7	10	16	10	22	30	19	13	15	8	16	14	21		6	8	7	3	5	1	4	21	5	14	13	16	17	9	13
																		35.185	7	9	14	10	23	27	19	13	15	8	14	13	19		5	8	9	3	5	1	5	22	5	14	12	17	17	10	12
																		35.435	6	9	15	8	23	29	20	15	14	10	14	16	18		7	8	8	3	5	1	4	21	4	17	15	19	15	11	11
																		35.685	6	10	12	9	23	28	18	14	13	9	14	17	20		7	11	8	3	4	1	5	21	4	16	13	17	14	13	12
																		35.935	6	12	16	9	21	29	17	14	15	8	16	16	17		7	9	8	4	4	1	6	24	5	17	13	16	15	10	12
																		36.185	5	9	19	10	17	27	22	12	17	7	17	19	18		8	12	7	4	5	1	5	26	7	15	10	14	14	6	15
																		36.435	7	8	19	10	19	31	20	11	17	8	18	18	17		8	12	7	3	5	1	5	26	8	15	13	15	13	6	12
																		36.685	7	10	20	10	20	28	22	11	16	7	19	17	18		8	11	10	3	5	2	6	26	7	15	12	14	12	7	11
																		36.935	8	9	20	10	16	29	22	11	17	7	19	17	19		7	11	10	3	5	2	5	19	5	15	11	11	12	7	11
																		37.185	8	8	20	10	17	28	20	11	16	7	19	16	19		7	11	10	3	5	2	4	21	5	14	10	13	12	6	11
																		37.435	9	8	20	9	18	25	20	12	17	7	19	16	18		8	10	9	3	5	2	3	22	7	16	12	14	12	6	12
																		37.685	8	7	16	12	19	24	23	12	18	5	19	14	19		9	9	10	3	7	2	6	20	7	17	13	16	15	8	13
																		37.935	8	8	14	12	22	23	24	13	20	5	23	17	18		8	10	10	3	6	2	6	22	8	19	12	17	13	8	17
																		38.185	6	5	18	11	21	25	27	13	17	6	19	16	18		9	7	8	3	6	2	6	23	6	16	12	19	14	7	14
																		38.435	7	8	20	11	27	25	21	12	16	6	20	16	22		11	8	10	3	6	3	6	20	7	16	11	18	14	9	18
																		38.685	7	8	21	13	25	26	21	13	16	6	20	17	23		10	7	10	3	6	3	8	20	8	17	11	12	11	10	16
																		38.935	6	8	17	12	25	25	25	13	17	6	20	14	23		13	10	9	3	6	4	8	19	9	20	12	13	12	10	16
																		39.185	6	6	20	13	26	26	22	13	15	7	20	15	27		11	10	11	3	5	2	9	17	9	22	9	13	13	8	16
																		39.435	8	6	19	12	27	27	22	13	17	7	18	16	28		12	8	10	3	5	1	9	22	9	23	9	14	12	8	16
																		39.685	6	9	20	11	24	29	22	11	16	8	19	18	25		13	8	10	3	4	1	7	23	5	23	9	13	12	10	15
																		39.935	4	8	23	12	25	30	21	11	18	8	16	20	29		13	11	9	3	4	1	9	17	6	24	7	13	13	10	16
																		40.185	4	8	24	11	20	26	22	12	17	8	15	20	24		13	12	10	4	4	4	9	17	8	22	7	11	13	10	15
																		40.435	5	9	20	10	19	28	20	16	16	7	15	20	26		12	9	10	4	4	5	8	18	9	17	7	11	11	10	17
																		40.685	6	7	22	10	21	27	21	15	19	7	15	19	25		12	9	10	4	4	4	5	19	7	19	7	10	11	11	18
																		40.935	7	6	20	10	19	26	21	17	20	7	15	21	25		11	8	11	4	6	4	7	21	6	25	9	9	14	9	13
																		41.185	6	11	17	9	18	26	21	16	24	6	15	21	25		10	10	12	5	6	3	8	23	6	26	12	11	14	10	12
																		41.435	6	10	20	9	17	28	19	18	24	10	15	22	25		10	10	11	4	6	2	9	22	6	26	12	15	13	10	13
																		41.685	5	13	18	9	13	28	23	17	26	8	15	19	23		10	9	10	4	4	2	10	21	5	25	11	13	12	10	13
																		41.935	5	10	18	9	20	32	24	19	26	4	16	21	21		10	9	10	3	5	2	10	16	7	23	8	15	13	10	13
																		42.185	4	11	17	10	17	36	24	17	24	4	16	20	20		10	9	10	4	5	3	10	19	7	22	12	13	13	9	13
																		42.435	4	12	16	10	16	35	21	17	23	6	12	20	19		9	8	9	3	5	3	9	21	5	24	11	16	12	11	14
																		42.685	5	9	16	10	14	33	23	17	24	5	13	16	18		9	8	9	4	6	3	8	20	6	21	12	16	14	11	18
																		42.935	6	8	14	9	14	27	22	18	20	7	14	17	16		8	8	8	3	7	2	7	18	6	19	12	13	14	12	18
																		43.185	5	9	15	8	16	29	24	19	23	7	14	18	18		8	9	7	3	6	2	8	15	5	15	12	11	11	12	17
																		43.435	5	12	17	11	18	32	24	23	22	6	16	18	21		8	11	7	4	7	3	9	20	5	20	12	13	9	9	18
																		43.685	5	17	16	13	23	33	24	20	21	7	17	20	22		8	12	7	4	6	2	11	20	5	23	11	14	10	11	18
																		43.935	3	18	17	14	29	31	23	21	19	7	14	20	23		7	15	8	4	5	2	9	17	4	23	11	15	10	8	14
																		44.185	3	14	16	15	19	32	22	17	23	9	16	19	23		5	13	9	4	4	2	8	17	3	24	12	15	13	10	15
																		44.435	4	14	19	17	21	33	25	18	25	9	15	18	22		6	10	8	4	4	3	9	19	3	20	12	14	13	9	14
																		44.685	5	14	20	15	22	32	23	16	27	8	13	19	25		6	9	9	4	3	3	8	23	4	20	11	13	14	10	12
																		44.935	6	14	19	16	23	34	21	14	24	7	12	20	24		8	8	10	4	4	3	7	16	4	20	12	17	12	13	14
																		45.185	6	16	17	12	18	36	25	14	22	7	11	24	23		7	8	11	4	5	3	6	20	3	22	11	19	13	15	15
																		45.435	5	17	15	13	20	32	26	15	20	6	11	22	24		9	10	10	4	5	2	5	17	3	21	10	19	11	17	12
																		45.685	6	13	12	12	22	34	26	15	21	5	15	22	23		8	12	10	5	5	2	6	12	2	22	10	19	11	15	12
																		45.935	6	12	15	12	21	35	26	16	22	5	15	23	27		8	10	9	6	5	2	5	16	2	23	11	20	11	14	13
																		46.185	8	11	16	13	19	32	27	17	23	6	17	18	25		6	9	5	6	7	3	6	15	3	21	14	18	12	15	19
																		46.435	8	13	14	11	20	39	29	16	21	5	18	18	22		6	10	5	6	7	4	6	15	3	22	15	21	11	12	15
																		46.685	8	9	16	11	21	36	27	15	22	5	19	16	26		7	14	5	8	6	4	9	19	2	21	14	19	12	13	18
																		46.935	5	10	15	11	22	28	30	14	26	5	17	18	27		9	13	6	8	6	4	7	27	3	22	14	18	16	14	19
																		47.185	5	11	16	11	23	31	26	11	29	6	22	19	27		9	13	5	9	6	4	7	22	3	22	12	16	19	11	22
																		47.435	5	13	16	13	21	31	24	12	25	5	20	19	23		9	12	6	7	6	4	10	23	3	24	11	15	17	11	21
																		47.685	6	13	18	11	27	40	25	13	25	5	20	17	24		7	10	4	9	6	3	14	21	3	20	11	15	15	14	21
																		47.935	5	17	18	11	28	36	27	17	24	6	18	17	24		6	8	4	8	7	3	11	19	2	22	13	13	12	16	20
																		48.185	5	16	19	10	31	35	28	19	22	6	15	18	21		7	7	5	9	6	3	10	19	2	20	14	10	10	11	17
																		48.435	9	13	19	11	32	39	32	24	21	5	19	20	22		8	8	5	8	6	4	11	23	2	17	12	8	12	10	16
																		48.685	9	13	19	10	32	42	31	23	23	5	18	23	23		9	9	6	7	6	2	10	20	2	18	13	9	11	10	15
																		48.935	9	12	22	17	29	41	31	21	23	6	19	21	25		7	9	6	10	5	2	9	24	3	20	14	13	13	13	17
																		49.185	8	13	22	16	29	43	37	21	21	6	19	25	24		7	9	6	8	5	2	11	15	2	20	17	13	12	12	16
																		49.435	6	11	23	13	28	42	29	23	21	6	19	24	25		7	10	6	7	6	3	10	18	3	20	17	15	11	10	16
																		49.685	8	8	22	14	24	35	29	24	22	7	17	24	22		7	14	5	8	5	5	9	15	4	19	18	15	11	9	15
																		49.935	6	7	22	15	24	37	32	24	21	7	17	19	24		7	10	8	7	5	4	9	20	4	25	17	15	14	10	16
																		50.185	4	8	21	14	22	35	33	23	24	6	19	21	24		7	9	8	7	5	3	10	20	3	20	17	11	13	12	16
																		50.435	4	12	20	12	25	42	24	24	21	5	16	21	30		6	10	6	5	6	7	11	19	2	19	17	11	16	12	14
																		50.685	5	13	20	12	20	44	25	24	23	5	14	22	27		5	9	6	5	6	5	11	16	2	22	16	13	13	12	15
																		50.935	4	9	22	12	20	41	22	23	24	6	15	24	26		4	10	6	6	6	7	13	17	2	21	17	15	12	13	15
																		51.185	5	11	21	14	21	35	25	16	24	5	15	25	28		4	10	8	9	6	7	13	22	3	21	18	12	11	15	15
																		51.435	5	12	26	13	21	39	24	19	26	5	16	24	25		4	12	5	9	6	6	11	19	3	19	18	14	11	12	13
																		51.685	5	14	24	15	23	39	26	22	29	5	16	21	24		5	12	5	8	7	8	11	22	4	22	19	13	10	12	12
																		51.935	4	14	22	15	26	36	26	23	25	5	15	19	26		4	11	5	7	7	7	10	17	5	24	14	19	12	16	12
																		52.185	6	11	18	14	26	38	28	25	31	7	18	21	28		6	9	5	5	7	7	11	18	4	29	18	18	12	18	13
																		52.435	5	9	18	16	25	41	29	24	31	7	17	23	29		6	10	4	5	7	5	12	15	6	29	18	16	10	15	14
																		52.685	4	12	14	14	23	42	27	29	29	7	18	23	29		7	9	6	6	8	6	12	20	6	22	12	16	13	14	16
																		52.935	3	14	15	15	22	37	27	27	29	7	20	22	31		5	11	5	6	7	6	10	23	6	21	12	18	12	15	18
																		53.185	4	11	17	14	24	41	25	28	27	6	17	21	28		5	9	4	5	8	6	6	21	6	18	10	16	12	16	17
																		53.435	4	8	14	16	22	40	25	25	26	6	15	20	29		6	8	5	7	8	5	4	23	6	24	9	20	11	16	19
																		53.685	5	8	16	14	21	42	23	24	31	6	20	21	32		6	9	6	9	8	6	4	19	7	25	11	20	10	15	20
																		53.935	6	14	16	15	25	42	24	29	35	5	22	23	30		5	9	7	8	5	5	7	20	6	24	10	22	11	13	22
																		54.185	6	13	20	14	28	42	25	23	42	5	24	21	28		4	10	6	6	7	4	7	21	6	24	11	24	13	13	19
																		54.435	5	12	21	15	33	44	27	25	43	5	21	20	31		4	9	6	5	8	4	6	17	8	22	10	24	12	15	19
																		54.685	4	10	18	15	28	44	31	25	35	6	20	18	35		5	12	8	7	8	2	5	20	8	20	9	25	10	14	15
																		54.935	4	8	15	13	29	44	30	25	38	8	19	19	33		7	13	7	4	6	2	6	23	7	22	11	26	11	15	14
																		55.185	5	13	17	13	27	43	29	18	35	8	19	18	31		6	12	5	4	5	2	5	23	5	28	10	26	11	12	14
																		55.435	6	11	23	14	30	47	29	19	38	6	19	20	31		4	16	6	5	4	4	4	24	5	20	9	21	13	15	15
																		55.685	5	10	18	14	22	51	32	23	41	6	19	20	32		5	18	7	6	5	5	4	21	5	20	9	18	15	17	16
																		55.935	6	12	20	14	20	53	30	23	38	7	19	20	30		5	18	6	6	6	6	5	19	3	22	9	20	17	13	16
																		56.185	7	11	21	15	22	47	26	24	40	6	20	24	28		5	13	6	5	7	5	7	21	4	21	10	17	15	11	15
																		56.435	6	12	21	15	17	51	31	26	42	6	22	23	32		5	13	7	5	6	4	9	27	6	23	9	17	15	12	14
																		56.685	6	11	18	14	22	48	30	26	41	6	22	24	30		5	14	8	5	5	4	10	21	5	22	9	15	14	14	13
																		56.935	6	14	20	14	21	46	24	31	40	6	19	24	29		6	12	11	4	6	4	11	19	5	20	10	13	12	16	12
																		57.185	5	15	16	14	22	46	25	28	38	6	19	25	29		7	12	12	4	6	3	9	16	5	23	12	14	15	16	10
																		57.435	5	20	21	16	20	41	27	31	39	6	18	27	32		6	12	13	5	5	3	9	17	5	23	10	15	18	15	10
																		57.685	5	18	18	16	21	43	28	27	38	8	20	26	32		6	13	9	4	5	3	11	14	5	19	11	10	13	16	14
																		57.935	6	17	15	17	25	43	30	22	37	8	19	26	32		6	13	9	6	5	3	8	16	5	21	10	12	14	15	15
																		58.185	7	16	17	17	22	43	32	24	38	8	18	25	31		6	12	9	9	4	4	8	15	5	20	10	13	13	13	17
																		58.435	4	16	17	17	28	44	35	23	36	7	18	27	25		6	13	11	9	3	4	9	17	5	19	14	12	11	12	17
																		58.685	4	15	16	16	25	44	31	20	31	6	19	25	28		6	11	10	12	3	4	9	18	4	22	11	13	10	13	20
																		58.935	2	15	20	14	28	45	40	18	35	10	19	22	30		6	14	8	11	4	3	11	22	7	21	10	11	9	13	23
																		59.185	3	13	16	14	25	45	42	19	34	8	20	25	29		7	14	7	12	4	3	8	19	9	25	7	12	11	12	25
																		59.435	2	13	17	14	21	47	47	20	37	9	20	23	31		6	16	5	12	3	3	10	17	7	24	7	14	11	13	22
																		59.685	5	14	15	14	18	52	38	18	40	8	18	28	25		7	15	6	11	4	4	11	20	4	18	10	14	10	11	19
																		59.935	6	14	17	14	18	50	39	17	37	8	20	26	26		5	15	6	12	4	4	15	17	6	21	10	16	9	11	19
																		60.185	4	14	17	12	18	50	37	20	35	7	19	25	26		5	14	6	11	4	3	14	15	4	20	10	16	9	11	17
																		60.435	3	10	18	11	20	50	42	18	38	7	20	29	26		7	13	6	12	4	4	13	15	4	19	12	19	11	11	20
																		60.685	5	13	18	10	21	45	33	16	34	7	21	26	28		6	13	8	12	5	5	14	16	4	18	10	18	10	9	18
																		60.935	5	13	18	13	20	45	37	19	41	8	21	23	25		6	13	8	15	6	3	17	14	5	16	11	16	12	9	17
																		61.185	5	16	17	12	25	41	42	20	40	6	18	22	31		6	14	9	13	7	3	14	14	7	23	10	14	13	9	15
																		61.435	3	16	16	11	25	43	40	19	43	7	19	21	30		6	16	8	12	7	3	15	13	7	20	9	16	13	9	16
																		61.685	4	13	21	12	21	41	37	20	43	6	21	23	30		6	14	9	9	7	3	12	14	7	22	9	16	13	8	17
																		61.935	4	15	18	11	19	42	39	16	40	6	18	28	23		6	10	10	13	7	2	18	14	7	22	10	17	16	9	18
																		62.185	5	12	18	11	19	40	39	18	41	6	19	24	27		6	11	10	13	6	2	17	12	6	17	10	18	13	10	18
																		62.435	4	12	16	12	21	39	29	18	38	6	20	26	27		6	13	13	15	5	3	15	11	5	21	10	17	15	12	17
																		62.685	6	10	15	12	24	35	35	19	34	6	24	24	22		5	10	16	15	3	3	12	14	4	22	10	15	12	11	18
																		62.935	6	11	15	12	24	38	42	20	32	8	20	23	23		6	10	13	14	4	4	15	11	3	22	10	16	14	12	18
																		63.185	5	10	18	13	31	38	37	20	40	7	20	24	21		7	11	12	16	6	4	15	18	3	20	8	16	14	11	13
																		63.435	5	9	18	12	27	42	30	23	38	9	24	25	21		7	13	12	14	6	5	14	15	4	21	9	17	17	12	15
																		63.685	6	10	15	12	24	44	30	22	37	10	23	26	28		6	14	12	11	5	4	15	14	3	22	10	15	15	14	14
																		63.935	2	11	16	11	32	41	33	21	36	9	25	28	26		6	16	9	11	5	5	14	17	2	22	11	15	16	14	14
																		64.185	1	9	16	15	24	42	32	19	39	10	30	29	24		6	16	13	12	7	4	13	19	3	20	10	13	16	13	15
																		64.435	1	11	18	14	26	44	32	19	45	9	29	30	25		5	17	12	11	8	4	11	17	2	18	11	13	15	14	13
																		64.685	3	11	21	14	25	41	29	21	38	6	31	30	24		5	13	14	10	8	2	11	18	3	19	10	13	14	17	14
																		64.935	4	12	19	16	27	40	30	20	38	7	32	29	23		5	13	15	9	9	2	11	17	3	21	10	12	15	18	16
																		65.185	4	14	18	16	26	41	30	25	39	9	31	28	22		4	15	12	10	4	2	9	15	3	23	10	13	13	16	15
																		65.435	4	12	18	14	35	41	30	25	40	7	28	24	25		4	15	10	9	4	3	8	19	4	20	8	12	12	14	15
																		65.685	5	11	20	15	33	39	28	25	49	8	28	26	23		4	17	8	9	6	3	9	20	4	20	8	14	14	14	16
																		65.935	7	12	17	12	26	39	23	27	42	9	23	27	22		4	17	7	8	8	2	11	19	3	21	7	14	14	13	15
																		66.185	6	13	17	12	33	38	25	20	45	9	24	30	20		3	18	9	8	7	3	9	22	5	22	6	14	13	14	15
																		66.435	6	15	18	12	34	37	26	18	45	9	23	29	25		4	18	6	10	7	3	9	17	6	22	5	11	12	15	15
																		66.685	2	13	17	12	32	40	30	18	43	9	24	27	25		4	19	9	10	6	2	10	17	5	19	5	13	10	15	14
																		66.935	3	17	16	14	31	42	33	22	45	8	22	33	23		5	20	9	9	5	2	13	18	3	22	6	13	10	18	15
																		67.185	2	14	15	12	31	38	35	23	46	8	26	30	23		5	19	8	9	6	2	13	21	3	25	7	14	9	14	17
																		67.435	2	16	18	14	31	38	33	21	50	10	23	27	25		3	19	8	10	6	2	13	22	3	25	8	11	10	15	16
																		67.685	4	14	18	13	28	38	32	19	53	10	26	29	23		4	19	6	11	6	3	15	23	5	24	9	13	10	15	17
																		67.935	5	12	19	13	33	41	32	21	49	10	23	30	24		4	20	5	10	4	4	13	23	3	22	9	13	12	13	16
																		68.185	8	10	16	11	33	43	34	18	43	9	22	30	24		4	20	5	10	7	6	11	15	4	25	8	13	14	10	18
																		68.435	6	10	20	13	34	46	33	18	42	9	24	30	22		4	19	4	10	7	6	12	15	5	23	7	13	14	13	15
																		68.685	5	12	20	13	33	46	32	17	39	10	22	28	20		3	17	4	10	5	5	11	14	6	22	8	11	14	14	15
																		68.935	5	12	21	13	30	46	28	20	41	13	24	27	20		3	17	4	10	5	3	9	12	6	20	7	10	14	12	15
																		69.185	6	12	21	12	30	48	28	23	51	11	22	25	25		3	18	5	9	6	3	9	16	4	23	7	10	13	14	18
																		69.435	4	13	20	11	29	48	34	26	49	9	21	24	25		3	18	4	10	5	2	8	20	4	29	7	8	14	12	17
																		69.685	6	13	23	14	30	45	29	26	45	9	23	24	30		5	18	7	9	7	2	9	12	6	23	7	11	14	13	16
																		69.935	5	11	19	13	31	45	32	26	49	9	21	26	29		5	20	7	10	7	2	8	9	5	23	8	14	13	16	17
																		70.185	5	13	24	14	32	46	27	26	54	8	21	25	28		4	21	7	10	7	2	7	13	6	23	10	15	14	17	18
																		70.435	4	11	26	15	32	42	33	22	64	7	19	25	31		5	20	9	16	6	2	6	14	5	20	12	14	12	13	17
																		70.685	6	13	20	13	29	41	31	23	65	7	17	29	33		5	20	10	15	5	2	7	13	5	19	12	15	14	12	16
																		70.935	5	12	22	14	30	41	35	23	60	6	21	31	30		4	20	11	13	5	2	9	15	5	21	12	14	13	12	17
																		71.185	6	12	20	12	38	43	35	25	50	5	20	29	28		3	22	11	14	5	3	8	10	4	20	11	14	12	14	16
																		71.435	6	11	20	12	42	40	33	25	54	5	22	29	28		3	23	10	11	6	3	7	8	3	17	9	12	11	12	21
																		71.685	7	11	27	11	39	42	40	29	49	5	20	30	30		5	20	9	13	8	3	7	8	3	19	11	11	13	12	18
																		71.935	4	13	17	11	39	43	37	25	63	6	19	30	28		5	17	6	12	9	2	7	11	4	17	9	12	13	13	14
																		72.185	7	18	15	12	31	42	39	25	50	6	21	29	25		6	15	4	11	8	1	7	13	4	18	8	12	12	12	13
																		72.435	7	17	16	12	33	43	38	32	53	7	24	35	26		6	13	7	12	7	3	7	16	4	22	10	8	11	12	15
																		72.685	6	22	15	11	34	47	36	34	52	7	25	36	25		6	15	8	13	7	4	6	15	2	24	9	8	11	11	14
																		72.935	5	19	18	10	31	42	34	32	53	7	23	35	23		6	14	9	11	6	4	7	14	4	26	11	8	12	11	14
																		73.185	3	12	23	9	36	44	31	30	55	7	22	31	26		7	15	8	12	5	3	7	12	4	24	10	8	10	11	14
																		73.435	5	11	26	10	36	44	33	29	49	8	27	34	26		6	16	8	14	5	2	8	13	2	23	11	12	11	10	14
																		73.685	5	13	28	10	34	43	39	27	49	8	26	34	26		7	17	8	13	4	3	9	11	1	25	11	13	11	11	13
																		73.935	4	15	26	10	33	40	35	30	55	8	25	33	31		7	16	8	9	5	3	10	11	2	25	12	12	11	11	14
																		74.185	4	19	25	11	31	41	34	29	48	8	23	35	29		6	15	8	9	6	3	8	11	2	23	13	11	11	11	16
																		74.435	4	20	24	10	32	42	34	31	50	10	24	33	28		6	15	8	9	6	3	9	13	5	25	10	11	11	12	14
																		74.685	3	18	26	10	43	40	33	29	52	9	19	32	28		6	15	8	10	5	4	5	14	5	24	12	12	13	12	15
																		74.935	3	14	24	10	36	39	31	28	48	9	23	30	28		7	15	8	11	4	4	7	12	2	22	10	11	13	12	12
																		75.185	4	16	23	11	38	39	28	25	50	8	25	30	29		6	14	7	10	4	4	7	12	3	24	9	13	19	10	11
																		75.435	3	14	20	8	33	43	28	28	50	7	26	30	29		7	15	7	13	4	3	7	12	2	21	10	14	17	11	12
																		75.685	2	14	20	10	28	35	33	30	50	7	26	28	32		6	15	7	13	4	4	5	14	4	23	11	13	13	11	13
																		75.935	3	14	17	10	32	37	27	30	55	7	24	30	29		6	18	7	11	5	4	5	12	4	18	13	12	20	11	15
																		76.185	4	14	15	13	31	40	28	29	57	9	24	32	29		9	16	8	10	8	3	6	13	2	20	9	15	18	10	15
																		76.435	4	16	15	12	39	42	25	32	53	9	21	31	34		9	16	7	10	8	2	6	13	2	24	9	15	15	9	14
																		76.685	3	20	17	14	35	45	22	32	54	10	25	33	40		10	15	9	12	5	2	7	13	3	17	10	17	18	10	13
																		76.935	4	17	16	11	39	44	25	30	58	11	25	31	42		9	14	8	11	5	2	5	13	1	17	9	17	15	10	17
																		77.185	5	18	16	10	39	48	24	33	53	9	25	32	40		8	16	8	11	5	3	6	14	1	16	11	14	14	10	15
																		77.435	4	12	14	14	38	45	23	33	62	8	20	32	34		7	17	7	12	4	4	8	10	1	17	11	11	13	12	15
																		77.685	3	13	13	16	31	45	27	34	61	7	21	27	36		6	16	10	11	4	4	10	10	1	18	13	9	13	13	15
																		77.935	3	14	14	16	27	45	35	33	55	10	19	29	39		6	16	11	12	6	3	13	11	1	17	12	9	15	14	15
																		78.185	3	13	18	16	35	45	32	29	48	10	21	35	42		6	15	12	16	7	3	10	16	3	20	10	13	15	15	16
																		78.435	4	13	16	18	34	47	27	27	46	12	21	35	33		5	16	13	16	7	3	10	16	3	19	9	12	15	15	14
																		78.685	4	17	16	19	30	49	26	32	43	13	22	28	32		5	15	13	14	6	2	10	16	2	20	7	11	17	15	14
																		78.935	6	18	15	21	28	53	25	36	40	10	21	25	34		6	15	11	15	5	2	9	13	2	20	11	10	16	14	17
																		79.185	4	18	18	19	29	55	24	30	47	9	22	27	39		5	16	10	13	5	2	8	13	2	16	11	10	15	14	18
																		79.435	3	20	14	16	33	56	26	31	51	9	23	29	34		5	16	9	14	5	2	9	11	5	16	10	9	17	15	21
																		79.685	5	18	21	15	35	48	24	27	53	9	23	28	35		5	16	9	17	5	3	10	10	4	18	9	8	17	15	18
																		79.935	4	17	22	14	36	51	23	27	56	9	22	28	37		6	16	7	12	6	3	10	7	4	18	11	7	16	12	21
																		80.185	5	16	21	13	31	50	25	28	53	8	22	31	39		5	15	9	13	6	3	9	7	3	18	12	8	15	12	19
																		80.435	6	17	14	16	30	43	28	27	47	7	18	31	33		5	16	10	13	6	4	5	11	3	20	12	9	15	14	16
																		80.685	10	17	16	16	26	41	33	25	48	9	20	29	32		6	15	10	13	6	2	5	11	4	24	15	8	15	14	14
																		80.935	12	18	13	17	27	43	32	33	48	10	19	30	30		7	14	10	12	5	3	5	12	4	22	13	7	18	14	15
																		81.185	6	18	21	15	31	43	30	25	49	8	26	28	37		7	15	7	10	6	4	4	12	5	19	14	8	21	16	16
																		81.435	6	16	20	15	39	40	32	24	50	10	25	31	32		5	14	11	13	6	4	5	13	4	18	15	10	17	15	15
																		81.685	8	14	20	14	37	44	36	27	47	7	23	32	34		5	14	12	12	4	5	7	10	3	20	11	8	15	16	17
																		81.935	5	12	17	16	38	40	34	29	54	8	25	32	34		5	15	13	12	4	7	9	13	4	20	11	9	15	17	16
																		82.185	6	14	18	16	35	41	37	28	45	9	21	30	36		5	16	14	10	4	7	9	14	4	22	13	9	18	18	17
																		82.435	8	16	22	15	43	45	35	28	48	11	20	30	46		4	17	11	12	4	5	11	17	3	20	14	12	16	16	15
																		82.685	9	15	18	15	46	45	38	29	46	7	22	34	46		4	16	13	11	4	6	11	16	4	21	13	10	19	15	16
																		82.935	6	14	18	15	49	43	37	27	48	7	23	33	41		4	18	11	11	6	4	13	13	4	21	14	11	16	17	14
																		83.185	7	15	17	15	45	45	35	28	50	7	20	33	46		4	20	13	11	6	5	9	16	4	20	13	8	18	16	17
																		83.435	6	14	15	16	49	44	35	29	48	7	21	36	48		4	17	13	12	5	5	9	18	5	22	13	9	18	14	19
																		83.685	4	14	17	17	50	45	34	26	42	7	21	38	44		5	17	14	13	4	6	9	18	2	22	12	9	20	14	18
																		83.935	5	15	13	18	49	42	29	25	50	7	20	50	49		6	16	15	12	6	5	9	19	2	25	10	12	19	12	16
																		84.185	4	13	16	16	52	41	30	24	47	8	20	40	41		6	15	16	14	7	4	9	17	2	26	10	11	19	13	15
																		84.435	3	11	17	12	48	42	34	25	53	7	19	39	41		5	15	17	12	7	4	9	18	2	23	10	10	19	12	15
																		84.685	4	15	19	15	41	45	30	25	56	7	19	39	45		5	14	12	13	7	4	8	18	2	18	12	6	15	15	11
																		84.935	4	14	19	14	43	44	28	27	51	7	19	36	44		5	14	12	13	9	4	9	19	3	20	15	8	19	14	11
																		85.185	4	14	21	15	44	42	29	28	59	10	15	38	41		5	13	12	9	9	3	8	19	4	20	13	9	17	15	14
																		85.435	7	10	17	14	39	48	30	27	58	9	24	41	44		4	13	11	12	8	3	13	18	4	20	13	7	18	14	15
																		85.685	5	11	15	16	37	46	28	25	53	11	23	39	44		4	12	9	13	9	3	9	19	5	17	13	9	17	12	14
																		85.935	7	13	17	12	35	40	28	27	55	15	20	33	54		4	13	9	12	7	3	12	16	5	20	12	9	17	11	14
																		86.185	7	14	19	13	37	38	27	26	55	10	19	35	48		5	15	9	11	7	3	12	13	3	20	13	8	16	12	13
																		86.435	6	17	16	13	39	40	28	27	54	11	20	38	46		5	16	11	12	6	4	14	14	5	20	11	9	16	11	12
																		86.685	7	13	15	14	38	44	28	28	50	10	23	42	45		5	18	8	16	6	11	13	20	4	22	12	10	18	13	14
																		86.935	7	14	16	13	35	47	27	28	48	10	22	41	46		5	18	8	18	6	9	12	17	4	22	13	11	18	13	14
																		87.185	8	16	17	14	34	45	28	29	46	11	21	40	47		6	18	9	17	8	7	12	18	5	23	13	11	17	13	15
																		87.435	7	18	15	13	30	46	28	28	56	16	24	40	52		7	19	9	18	8	7	13	24	4	24	13	10	16	9	19
																		87.685	7	24	17	13	34	44	24	38	49	14	23	41	48		7	17	8	17	6	9	14	19	4	24	15	9	16	9	21
																		87.935	7	19	17	12	30	42	24	35	47	11	23	40	48		7	16	9	15	7	7	13	21	5	23	17	10	17	10	17
																		88.185	6	22	18	11	37	34	26	30	54	9	24	45	44		6	17	8	18	8	14	13	19	5	29	16	7	13	9	17
																		88.435	5	24	16	11	35	36	30	36	53	8	24	45	47		5	14	8	20	8	10	13	21	4	29	17	7	12	10	16
																		88.685	7	25	19	13	38	40	29	34	47	9	30	44	45		5	13	7	19	7	9	14	20	4	25	18	6	15	11	15
																		88.935	6	23	15	11	34	43	24	40	58	11	30	46	47		6	12	7	17	8	8	12	20	4	27	18	6	13	11	16
																		89.185	5	25	15	9	33	39	26	40	57	8	29	47	49		7	10	7	19	8	6	13	17	4	26	20	6	16	12	16
																		89.435	7	27	18	8	38	36	27	37	53	8	30	42	49		6	12	6	16	8	6	12	20	3	22	18	7	16	10	15
																		89.685	7	24	14	12	36	44	28	38	50	7	26	43	48		5	13	6	16	6	7	11	18	4	29	19	6	18	10	14
																		89.935	5	24	14	10	40	45	26	34	51	6	28	41	47		5	14	6	15	8	9	11	21	4	30	17	9	22	13	15
																		90.185	4	23	15	12	39	48	28	33	51	10	25	44	47		5	14	4	11	8	9	9	21	4	31	14	11	18	13	15
																		90.435	4	22	16	14	42	46	25	29	45	12	28	41	44		5	14	3	10	7	8	7	21	3	34	15	8	18	12	15
																		90.685	4	20	14	16	42	51	24	33	43	10	25	40	51		5	15	4	8	7	7	10	22	4	30	16	8	17	11	15
																		90.935	4	23	15	17	39	50	26	34	46	7	29	44	53		7	16	6	11	8	7	12	19	3	32	16	7	17	11	16
																		91.185	4	25	13	15	36	49	27	35	49	9	29	47	57		8	17	5	9	8	8	11	15	3	33	16	8	17	12	15
																		91.435	5	22	14	14	37	54	29	34	48	11	30	47	54		8	14	5	11	9	6	11	11	3	31	20	6	18	12	15
																		91.685	6	23	16	16	33	50	29	36	51	14	25	41	54		7	12	6	11	11	7	13	18	3	29	21	6	18	12	13
																		91.935	5	25	16	16	32	54	31	40	52	13	26	40	59		7	11	6	11	9	6	12	20	5	35	21	7	17	13	14
																		92.185	2	22	17	14	30	53	28	39	52	11	22	44	58		8	11	4	11	9	9	15	17	5	35	21	9	15	11	14
																		92.435	3	18	15	12	38	46	27	40	47	10	22	41	52		8	14	5	11	9	9	15	16	3	30	18	9	16	11	13
																		92.685	3	20	13	11	34	49	28	36	51	14	22	41	52		10	13	7	13	8	8	15	20	5	25	18	9	14	14	12
																		92.935	4	20	15	12	32	51	26	36	45	12	21	40	56		9	14	7	14	7	8	14	20	5	24	19	9	15	14	14
																		93.185	4	22	10	15	38	48	28	40	50	11	18	41	44		6	16	8	15	10	7	18	15	4	22	16	6	21	11	15
																		93.435	5	19	11	15	39	48	27	38	49	9	17	36	38		6	19	9	12	10	7	18	18	4	26	18	10	19	11	15
																		93.685	5	18	11	14	35	49	26	39	47	11	20	35	48		5	19	9	14	11	8	15	15	3	27	24	9	18	11	13
																		93.935	2	19	13	17	36	44	23	35	50	9	19	37	44		5	19	8	14	7	5	12	10	3	27	20	8	19	12	14
																		94.185	3	25	13	17	34	43	28	29	48	7	23	34	40		5	19	8	13	7	8	12	11	3	29	19	8	21	14	16
																		94.435	3	27	12	14	32	41	31	32	46	7	22	36	46		5	17	9	16	8	10	15	10	4	28	19	7	21	13	16
																		94.685	3	27	13	14	30	37	30	42	51	8	26	45	42		6	17	9	18	7	7	9	9	4	29	23	9	24	13	16
																		94.935	3	26	12	14	35	37	32	41	42	9	27	41	44		6	17	9	20	7	8	11	9	4	25	23	8	21	11	19
																		95.185	4	22	14	12	34	43	30	42	44	9	21	38	42		5	19	12	18	7	4	9	12	3	26	20	6	22	10	14
																		95.435	4	25	9	12	30	46	31	46	46	9	20	37	38		5	17	12	19	7	7	9	9	1	26	21	5	23	10	14
																		95.685	5	24	9	12	29	40	30	49	47	7	21	41	39		5	18	11	19	7	8	9	11	1	22	23	5	22	9	14
																		95.935	6	24	9	11	29	43	31	42	45	7	19	39	41		4	16	11	13	9	9	10	12	1	24	21	6	29	10	16
																		96.185	6	31	8	12	32	42	29	43	51	8	18	38	45		4	15	7	11	9	11	10	13	1	22	19	8	24	10	16
																		96.435	6	29	8	10	35	43	32	43	51	8	19	40	50		4	16	6	11	10	7	13	11	1	22	19	7	31	10	15
																		96.685	5	30	8	10	36	42	29	37	54	9	25	31	49		4	17	8	13	9	9	10	11	3	23	15	6	27	9	16
																		96.935	5	31	7	11	38	46	30	38	57	10	24	29	45		4	18	7	14	10	9	10	12	4	27	12	5	28	11	16
																		97.185	4	34	10	13	36	44	31	35	60	12	24	32	45		4	18	7	13	10	7	9	11	4	27	14	6	32	12	16
																		97.435	5	26	13	14	36	49	36	32	51	7	28	37	42		4	18	5	11	12	8	7	13	5	22	13	7	29	10	15
																		97.685	4	31	12	15	37	51	42	32	58	7	23	38	44		4	19	4	12	12	9	8	17	3	24	13	7	24	9	21
																		97.935	4	31	13	15	38	47	33	35	59	9	22	37	48		4	20	5	14	14	8	8	15	3	24	13	6	30	8	24
																		98.185	3	39	15	16	37	46	31	32	53	7	25	38	52		4	21	5	14	13	6	9	15	3	24	16	6	24	9	23
																		98.435	3	36	14	17	29	39	27	31	51	8	25	35	59		4	21	5	16	16	8	8	12	3	25	17	5	22	8	21
																		98.685	3	33	15	17	33	39	31	34	53	8	22	35	51		4	19	7	13	15	11	8	9	4	26	16	4	22	8	19
																		98.935	3	28	16	19	38	47	32	40	58	7	22	39	45		4	21	9	15	14	12	11	8	3	24	13	4	25	9	17
																		99.185	2	30	14	17	37	48	26	41	61	7	19	36	49		5	20	8	14	16	11	11	6	3	23	14	4	29	11	16
																		99.435	2	28	13	18	31	47	27	32	64	8	23	33	53		5	20	9	12	17	9	10	8	3	25	16	4	26	11	19
																		99.685	4	30	14	21	34	45	23	29	50	9	23	30	57		4	20	11	13	16	10	9	9	5	24	16	5	22	12	17
																		99.935	4	27	14	16	36	44	24	32	50	10	23	33	55		4	21	11	14	16	10	10	13	5	23	13	6	24	12	19
[truncated: 51 more columns]

## Sheet: exact p values from figures
Exact p-values for statistical comparisons
Figure 3B			Figure 3C			Figure 3F			Fig 3G			Fig 3H			Fig 3I			Fig 3M
ordinary one-way ANOVA with Dunnett’s multiple comparisons test	P value		ordinary one-way ANOVA with Dunnett’s multiple comparisons test	P value		ordinary one-way ANOVA with Dunnett’s multiple comparisons test	P value		ordinary one-way ANOVA with Dunnett’s multiple comparisons test	P value		ordinary one-way ANOVA with Dunnett’s multiple comparisons test			two-way ANOVA with Sidak’s multiple comparisons test			two-way ANOVA with Sidak’s multiple comparisons test
PGC-1a4 vs PGC-1a1	<0.0001		neurons: PGC-1a4 vs PGC-1a1	0.0658		D3 vs D0	<0.0001		PGC-1a4 vs PGC-1a1	<0.0001		DIV10 vs D0	0.001		PGC-1a1 ActD vs Con	<0.0001		nucleus	0.006
PGC-1a B1E2 vs PGC-1a1	<0.0001		neurons: PGC-1a B1E2 vs PGC-1a1	<0.0001		D5 vs D0	<0.0001		PGC-1a B1E2 vs PGC-1a1	0.0003					PGC-1a4 ActD vs Con	<0.0001		cytosol	<0.0001
			neurons: PGC-1a B1E2 vs PGC-1a4	<0.0001		D7 vs D0	<0.0001								PGC-1a B1E2 ActD vs Con	<0.0001
			astrocytes: PGC-1a4 vs PGC-1a1	<0.0001		D10 vs D0	<0.0001
						D14 vs D0	<0.0001
Figure 4A			Figure 4B			Figure 4C			Figure 4F - GSK3b Inhibition			Figure 4G			Figure 4H			Figure 4I
two-way ANOVA with Sidak’s multiple comparison test			one-way ANOVA with Dunnett’s test			two-tailed unpaired students t-test			One-way ANOVA with Dunnett's test			One-way ANOVA with Dunnett's test			One-way ANOVA with Dunnett's test			One-way ANOVA with Dunnett's test
PGC-1aB1E2	0.0176					pGSK3b	<0.0001
PGC-1a4	0.0001		PGC-1a1	P-value		GSK3b	0.0223		PGC-1aB1E2	P-value		PGC-1aB1E2	P-value		PGC-1aB1E2	P-value		PGC-1aB1E2	P-value
PGC-1a1	<0.0001		ActD vs Con	0.0006		pCREB	0.0174		LiCl vs. Con	0.0001		LiCl vs. Con	0.0054		LiCl vs. Con	0.0001		LiCl vs. Con	<0.0001
Total PGC-1a	0.9164		LiCl vs Con	<0.0001		pAMPK	0.0041		VIII vs Con	0.0028		Comp C vs Con	0.9756		ANA-12 vs Con	0.2447		666-15 vs Con	0.9993
									LiCl+VIII vs Con	0.0006		LiCl+ CompC vs Con	<0.0001		LiCl+ANA-12 vs Con	<0.0001		LiCl+666-15 vs Con	<0.0001
			PGC-1a4
			LiCl vs Con	<0.0001					PGC-1a4			PGC-1a4			PGC-1a4			PGC-1a4
									LiCl vs. Con	0.0139		LiCl vs. Con	0.0152		LiCl vs. Con	0.0002		LiCl vs. Con	0.0048
			PGC-1a B1E2						VIII vs Con	0.0259		Comp C vs Con	0.8924		ANA-12 vs Con	0.9987		666-15 vs Con	>0.9999
			ActD vs Con	0.0001					LiCl+VIII vs Con	0.0758		LiCl+ CompC vs Con	0.9997		LiCl+ANA-12 vs Con	0.0111		LiCl+666-15 vs Con	0.1129
			LiCl vs Con	<0.0001
			LiCl+ActD vs Con	<0.0001					PGC-1a1			PGC-1a1			PGC-1a1			PGC-1a1
									LiCl vs. Con	<0.0001		LiCl vs. Con	0.0003		LiCl vs. Con	<0.0001		LiCl vs. Con	<0.0001
									VIII vs Con	0.9719		Comp C vs Con	0.7529		ANA-12 vs Con	0.9975		666-15 vs Con	>0.9999
									LiCl+VIII vs Con	<0.0001		LiCl+ CompC vs Con	>0.9999		LiCl+ANA-12 vs Con	0.0115		LiCl+666-15 vs Con	0.7852
Figure 5F			Figure 5G			Figure 5I			Figure 5J
two-tailed unpaired student's t-test			one-way ANOVA with Dunnett’s test			two-tailed unpaired student's t-test			two-tailed unpaired student's t-test
JC-1 assay			Tomm20 particle size			Cytosol: LiCl vs Con	0.0145		NAD/NADH	0.0343
LiCl vs Con	<0.0001		LiCl vs Con	<0.0001		Nucleus: LiCl vs Con	0.3149		NADP/NADPH	0.0788
Inhibitor VIII vs Con	<0.0001		VIII vs Con	0.0057
Figure 6A			Figure 6F			Figure 6H - p values				Figure 6I - Body Composition
two-tailed unpaired student's t-test			two-tailed unpaired student's t-test with Welch's correction			one way ANOVA with Dunnett's test				ordinary one-way ANOVA with Dunnett’s test
pIRS1	0.0277		Area Under the curve	0.0028		week	1.8 vs 0.0	2.4 vs 0.0		Total Fat mass
pAKT	0.0191					0				1.8 vs 0.0	0.0249
pS6	<0.0001					1				2.4 vs 0.0	<0.0001
pERK1/2	0.71					2		0.0003		ordinary one-way ANOVA with Dunnett’s test
						3	0.1296	<0.0001		Percent fat mass
						4	0.5619	<0.0001		1.8 vs 0.0	0.01
						5	0.6449	<0.0001		2.4 vs 0.0	<0.0001
						6	0.08	<0.0001
						7	0.0008	<0.0001
						8	0.0174	<0.0001
						9
						10	0.0175	<0.0001
						11	0.0075	<0.0001
						12	0.0116	<0.0001
						13
						14	0.0092	<0.0001
						15	0.0046	<0.0001
						16	0.0001	<0.0001

## Sheet: Fig S4
FigS4B - NSC Differentiation					FigS4C
	PGC-1a1				PGC-1a4
D0	0.756591	1.05054	1.25738		D0	D1	D3	D5	D7	D10	D14
D1	0.73586	0.655535	0.875455		0.71687	0.819903	1.57383	4.45765	10.7655	8.59873	0.992604
D3	0.37698	0.43831	0.405859		1.29536	1.48513	0.915483	10.9112	11.9968	8.40724	3.87315
D5	0.370294	0.498346	0.413146		1.07689	0.90813	1.04989	3.74221	14.8158	12.0511	1.67029
D7	0.800989	0.733441	0.692688		0.342475	1.12834	2.79221	1.89655	6.26792	16.6283	4.65561
D10	0.706876	0.595335	0.662784		1.58418	1.29144			6.35427		6.91845
D14	0.827738	0.612924	1.12244		1.84318	0.44109					1.96809
	PGC-1a4				PGC-1a1
D0	0.725193	1.10767	1.24393		D0	D1	D3	D5	D7	D10	D14
D1	1.00144	0.780631	1.00876		0.460119	1.23464	0.832187	0.369757	1.30811	1.73882	0.607325
D3	0.591215	0.642141	0.581585		1.21262	1.10344	1.14709	0.419508	2.03755	0.954931	2.95298
D5	0.49427	0.59054	0.529126		1.79227	1.50433	0.423069	0.786277	0.803999	1.30842	1.26917
D7	1.16962	1.03476	0.927297		1.02382	1.19571	1.43923	0.310701	0.587062	0.601625	0.41678
D10	0.767997	0.697233	0.891647		0.74429	2.45074	0.535896	0.51772	0.576003	0.976448	0.402383
D14	0.968692	0.565463	1.53883		1.31231	1.12715	1.38068	0.773253			0.345479
	Beta Tubulin
D0	0.876442	1.06949	1.06682
D1	5.10658	4.29891	4.47636
D3	7.00558	7.33698	6.88191
D5	4.96638	6.10574	4.91742
D7	11.6741	10.6914	11.5902
D10	10.7264	8.31567	11.3177
D14	9.38337	9.86194	12.9581

## Sheet: FigS5
Cytosolic T1 - average distribution				Cytosolic T2 - average distribution				Cytosolic a1 - average distribution
T1 (ps)	Neuron	Astrocyte		T2 (ps)	Neuron	Astrocyte		a1	Neuron	Astrocyte
200	0	0		2600	0	0.000135709		58	0	0
207	0	1.14749e-05		2639	0	0.000410167		58.27	0.000147145	0
214	0	6.76682e-05		2678	0	0.000595849		58.54	0.000223214	0
221	0	0.000147486		2717	0	0.00115141		58.81	0.000258753	0
228	0	0.000160311		2756	0	0.00209998		59.08	0.000223214	0
235	0	0.000158064		2795	0	0.00381934		59.35	0.00061512	0
242	0	1.46811e-05		2834	0	0.00547592		59.62	0.000501016	0
249	0	5.5761e-05		2873	0	0.00810145		59.89	0.000481967	0
256	0	4.44424e-05		2912	0	0.0117948		60.16	0.00122774	0
263	0	0.000161236		2951	0	0.014184		60.43	0.000591078	2.48318e-05
270	0	0.000226903		2990	0	0.0200277		60.7	0.000441436	0
277	0	0.000290786		3029	0	0.0240996		60.97	0.00148638	1.68087e-05
284	0	0.000278315		3068	0	0.0282725		61.24	0.00140787	0
291	0	0.000581017		3107	0	0.0335741		61.51	0.00150305	0
298	0	0.000728458		3146	0	0.0350357		61.78	0.000892921	0
305	0	0.00102582		3185	0	0.038775		62.05	0.00282567	1.68087e-05
312	0	0.00130499		3224	0	0.0404233		62.32	0.00250502	0
319	0	0.00153149		3263	0	0.042143		62.59	0.00334753	5.17149e-05
326	0	0.00186903		3302	0	0.0443501		62.86	0.00578235	6.48034e-05
333	0	0.00280003		3341	0	0.0436422		63.13	0.00425287	8.96106e-06
340	0	0.00401494		3380	0	0.0448487		63.4	0.00639568	3.37928e-05
347	0	0.00431237		3419	0	0.0439942		63.67	0.00799891	6.85236e-05
354	0	0.00552028		3458	0	0.0403927		63.94	0.00744749	5.85806e-05
361	0.000149522	0.00843155		3497	0	0.0394903		64.21	0.00841669	1.68087e-05
368	0	0.00978036		3536	0	0.0375604		64.48	0.00924312	3.28108e-05
375	0	0.0131403		3575	0	0.0339372		64.75	0.0103067	9.65202e-05
382	9.93641e-05	0.0158604		3614	0	0.0322705		65.02	0.010731	5.26529e-05
389	0.00034825	0.0186602		3653	0	0.0294639		65.29	0.0115007	0.000119683
396	0.000440428	0.0207238		3692	0	0.0268576		65.56	0.0105418	0.000174117
403	0.00102512	0.0225642		3731	0	0.0244119		65.83	0.0126565	0.000104368
410	0.00115075	0.0245073		3770	0.000232775	0.0223311		66.1	0.0137023	0.00019536
417	0.00171969	0.0275177		3809	0	0.0196228		66.37	0.0132604	0.000128086
424	0.00218667	0.0276162		3848	0.000460384	0.018824		66.64	0.0175906	0.000221391
431	0.00350065	0.0292927		3887	0.0012454	0.0168053		66.91	0.0171827	0.000322827
438	0.0075058	0.0277136		3926	0.00161909	0.0150434		67.18	0.015911	0.000324959
445	0.00889716	0.0289227		3965	0.00365302	0.013566		67.45	0.0223274	0.000469084
452	0.0082167	0.0292719		4004	0.00527406	0.0131623		67.72	0.0199006	0.000347084
459	0.0119325	0.0285809		4043	0.00458388	0.0117503		67.99	0.0227969	0.000454072
466	0.00915876	0.029239		4082	0.00633275	0.0111098		68.26	0.025439	0.000577829
473	0.0121593	0.0280975		4121	0.00961506	0.00999095		68.53	0.0289422	0.000805007
480	0.0117309	0.0292331		4160	0.0100463	0.0098829		68.8	0.0221625	0.000925047
487	0.0151679	0.0280854		4199	0.0128855	0.00893995		69.07	0.0271714	0.000888333
494	0.0227108	0.0280872		4238	0.0140788	0.00799424		69.34	0.0283772	0.00117891
501	0.0213206	0.0270822		4277	0.0138548	0.00704848		69.61	0.029711	0.00159857
508	0.0240617	0.025221		4316	0.0144739	0.00632672		69.88	0.0268327	0.00148027
515	0.0260214	0.0244894		4355	0.0149483	0.00618911		70.15	0.0361208	0.00194644
522	0.0330855	0.0238927		4394	0.0149115	0.00511244		70.42	0.0310827	0.00206517
529	0.0409001	0.0235438		4433	0.0165993	0.00478909		70.69	0.0329804	0.00281287
536	0.0446639	0.0211768		4472	0.0152906	0.00466998		70.96	0.033444	0.00302677
543	0.0424973	0.0215716		4511	0.0168105	0.00365196		71.23	0.0341801	0.00353622
550	0.0409777	0.0200023		4550	0.014101	0.0037825		71.5	0.0343534	0.00484254
557	0.0423041	0.0194892		4589	0.0156191	0.00292829		71.77	0.0333936	0.00545423
564	0.0447725	0.0180612		4628	0.0211854	0.00255692		72.04	0.0333408	0.00608746
571	0.0442955	0.0174907		4667	0.0192577	0.00252818		72.31	0.0303209	0.0068102
578	0.0402842	0.0166241		4706	0.0210775	0.00203366		72.58	0.0263022	0.00851559
585	0.0384437	0.0163901		4745	0.0220201	0.00162994		72.85	0.0240828	0.00794925
592	0.0385827	0.0154643		4784	0.0264899	0.00141282		73.12	0.0214362	0.00992611
599	0.0387284	0.0141364		4823	0.0311808	0.001601		73.39	0.0156283	0.0115667
606	0.0358499	0.013609		4862	0.0301172	0.00114261		73.66	0.0175049	0.0131824
613	0.027214	0.0132213		4901	0.0345752	0.00109917		73.93	0.0149821	0.0143373
620	0.0293992	0.0122637		4940	0.0311448	0.000979097		74.2	0.0110909	0.0173611
627	0.0265302	0.0107375		4979	0.0300571	0.000947182		74.47	0.0103354	0.0185558
634	0.0229409	0.0111266		5018	0.0291918	0.000847187		74.74	0.0100026	0.0205061
641	0.0209475	0.00986755		5057	0.0312478	0.000729953		75.01	0.00685647	0.0218301
648	0.0171779	0.0104119		5096	0.0306012	0.000721344		75.28	0.00925894	0.0231314
655	0.0192752	0.00931253		5135	0.0285745	0.00058903		75.55	0.00722874	0.0262208
662	0.0150568	0.00888396		5174	0.0323585	0.000577886		75.82	0.00488849	0.030677
669	0.0122056	0.00855594		5213	0.028888	0.000565712		76.09	0.00514291	0.0300228
676	0.011011	0.0075879		5252	0.0253909	0.000492376		76.36	0.00445857	0.0315219
683	0.0104533	0.00725357		5291	0.022472	0.00052885		76.63	0.00538703	0.0345239
690	0.0106075	0.00655991		5330	0.0214554	0.00031944		76.9	0.00312993	0.0352395
697	0.00812813	0.00641423		5369	0.0238056	0.00028803		77.17	0.00334806	0.0346081
704	0.00701884	0.00532211		5408	0.0232296	0.000406035		77.44	0.00337797	0.0358529
711	0.00791507	0.00525538		5447	0.018709	0.000246554		77.71	0.00162037	0.0344122
718	0.00667852	0.00497832		5486	0.0203482	0.000234806		77.98	0.00246313	0.0350605
725	0.00551458	0.00462212		5525	0.0171404	0.000199263		78.25	0.00206826	0.0344715
732	0.00653775	0.00394373		5564	0.0193719	0.000238104		78.52	0.00207982	0.0325421
739	0.00266336	0.00350671		5603	0.0190651	0.000183967		78.79	0.00272734	0.0323985
746	0.00276594	0.0035928		5642	0.0153904	0.00018384		79.06	0.00255005	0.0303649
753	0.0018697	0.00308031		5681	0.014901	0.000164487		79.33	0.00232225	0.029393
760	0.00146173	0.00285609		5720	0.0149065	0.000104036		79.6	0.00306489	0.0277636
767	0.00152332	0.0025694		5759	0.0115782	0.000141316		79.87	0.00151312	0.0268529
774	0.00223296	0.00234108		5798	0.0107801	0.000109787		80.14	0.00294205	0.023692
781	0.0010941	0.00208602		5837	0.00905659	0.000124302		80.41	0.00159822	0.0228281
788	0.00100267	0.0017607		5876	0.00881226	0.000123842		80.68	0.00217972	0.0217125
795	0.00103009	0.00202356		5915	0.0075047	7.566e-05		80.95	0.00160479	0.0200662
802	0.00109752	0.00189178		5954	0.00642662	0.000125907		81.22	0.00157961	0.018432
809	0.00066534	0.00158804		5993	0.00508698	5.91737e-05		81.49	0.00118355	0.018009
816	0.000417781	0.00129521		6032	0.00443432	0.000100261		81.76	0.00105308	0.0159414
823	0.000588313	0.00115422		6071	0.00337922	4.9526e-05		82.03	0.000947767	0.015446
830	0.000250668	0.000981992		6110	0.00427044	9.19573e-05		82.3	0.00105308	0.0146653
837	0.000167112	0.000828818		6149	0.00345731	5.71308e-05		82.57	0.000737152	0.0125345
844	0.000488573	0.000726108		6188	0.00244796	6.60122e-05		82.84	0.00084246	0.0111519
851	0.000506164	0.000589804		6227	0.00208072	7.24622e-05		83.11	0.000947767	0.0102931
858	0	0.000452003		6266	0.00260913	7.0283e-05		83.38	0.00115838	0.00901919
865	0.000167112	0.000396509		6305	0.00145162	6.47357e-05		83.65	0.000947767	0.00784048
872	0	0.000334385		6344	0.00118766	8.53077e-05		83.92	0.000947767	0.00669573
879	0.000339052	0.000259366		6383	0.0020158	5.84074e-05		84.19	0.000526537	0.00588054
886	8.35561e-05	0.000286197		6422	0.00127016	7.54711e-05		84.46	0.000105307	0.00440574
893	0	0.000159611		6461	0.00107262	2.85654e-05		84.73	0.000210615	0.0040818
900	8.35561e-05	4.47183e-05		6500	0.000287972	7.60485e-06		85	0.000105307	0.00107614

## Sheet: FigS6
	10mo						20mo						30mo
PL		125.863	88.6382	121.836	88.4447		77.9582	119.708	115.546	94.4043	114.518	100.288	135.349	111.775	114.763	136.419
GCL	60.6855	94.2878	39.6162	83.1338	46.8962		43.3196	80.7777	62.5072	60.6195	78.8212	75.2818	97.7927	67.1681	88.194	85.4248
ML		78.767	52.9601	84.19	45.351		38.7825	81.4858	80.5236	56.5917	76.944	57.7272	93.5561	76.1401	99.1201	98.1743

## Sheet: FigS7
FigS7
	Control			LiCl
PGC-1a Total	1.01115	1.02568	0.963776	0.98948	0.701564	0.66916
PGC-1a1	1.00525	0.996258	0.998232	1.05582	0.715902	0.700439
PGC-1a4	1.04067	1.14009	0.84245	1.67961	1.19036	1.24131

## Sheet: FigS9
FigS9A - Integrated Density				Fig S9B - Circularity Index				Fig S9C - tm						Fig S9D							Fig S9E - CyQuant
Con	LiCl	VIII		Con	LiCl	VIII		Cyto			Nuc			NAD			NADH				Con	LiCl
767.453	641.536	255.945		3.01	2.516	1.004		Con	LiCl		Con	LiCl		Control	Lithium		Control	LiCl			411.39	462.2
979.43	270.421	215.003		3.841	1.062	0.843		1352.65	1611.32		1354.96	1613.3		28.3348	26.9961		7.06085	5.30017			352.328	360.165
455.742	437.284	274.003		1.787	1.715	1.075		1763.58	1901.25		1800.27	1946.8		37.0768	27.3741		8.79603	7.35645			339.249	441.181
973.965	245.872	269.002			0.965	1.055		1444.54	1537.49		1325.07	1425.75		34.4405	30.938		7.83899	10.3565			383.312	645.251
605.624	358.583	244.39		3.823	1.406	0.959		1546.52	1272.82		1604.62	1306.57		42.195	24.289		8.522	9.41085			450.626	599.06
272.56	323.638	552.503		2.375	1.269	2.169		1625.08	1516.03		1799.97	1627.93		25.1095	40.5414		8.1864	8.67555			392.55	512.491
1303.34	455.087	362.315		1.069	1.785	1.421		1393.77	1332.82		1549.2	1213.14		28.845	32.4026		8.40782	4.00816			327.623	562.73
660.378	181.681	418.644		5.111	0.712	1.642		1518.8	1848.41		1545.03	1968.63		26.089	26.6008		9.11509	6.36351			445.8	611.101
1186.49	191.005	483.131		2.59	0.749	1.895		1570.11	1482.14		1696.03	1634.96		16.369	29.6498		11.2227	5.84207			369.507	365.614
433.832	212.15	459.183		4.653	0.832	1.801		1667.67	1362.9		1697.91	1458.63		30.2624	22.5125		7.11125	6.32272			358.919	398.726
246.114	377.026	400.8		1.701	1.479	1.572		1479.23	1653.19		1504.64	1597.82		30.4703	19.8101		9.93795	8.59381			469.051	401.062
546.851	274.374	608.918		0.965	1.076	2.388		1400.18	1553.88		1575.01	1411.38		19.7754	23.3456		5.57545	4.91606			380.925	531.487
528.961	377.444	633.794		2.145	1.48	2.485		1909.89	1599.42		1803	1731.78		32.5065	20.0526		8.21349				461.422	581.83
1067.4	545.627	253.767		2.074	2.14	0.995		1693.52	1707.88		1863.49	1809.07		21.3408	25.4827		8.2527				504.914	426.337
660.543	217.025	364.67		4.186	0.851	1.43		1753.13	1647.22		1730.91	1785.93		20.5266	23.7567		7.92356				396.131	435.005
779.283	318.33	847.991		2.59	1.248	3.325		1693.27	1612.4		1796.16	1795.11		20.5959	24.2165		11.8845				437.029	454.311
451.388	397.433	485.497		3.056	1.559	1.904		1964.2	1648.33		1911.15	1592.94		19.2872	14.2526		10.7605				364.576	403.968
499.72	352.163	431.501		1.772	1.381	1.692		1621.88	1606.08		1683.43	1848.67		28.634	37.0264		9.80897				314.856	378.641
543.67	450.987	404.409		1.96	1.769	1.588		1875.01	1674.52		1776.29	1758.5		28.108	30.5175		9.34187				398.156	350.615
654.924	233.26	591.106		2.132	0.915	2.318		1804.18	1562.44		1854.38	1623.37			33.4373						363.953	614.371
531.334	401.794	244.674		2.568	1.576	0.96		1699.88	1705.48		1802.69	1760.36			32.9144						518.148	430.385
354.282	345.129	303.973		2.084	1.353	1.192		1874.7	1592.14		2033.59	1541.74									512.803	367.171
627.369	401.648			1.389	1.575			1741.21	1639.77		1846.78	1694.16									528.684	413.362
378.781	196.049			2.46	0.769			1892.26	1563.01		2017.12	1677.3		NADP			NADPH				409.833	387.827
324.496	213.388			1.485	0.837			1699.83	1747.42		1780.62	1683.89		Control	LiCl		Control	LiCl				360.424
	252.362			1.274	0.99			1769.26	1789.86		1791.05	1838.86		2.19322	2.12304		11.2149	7.55449				396.391
								1692.23	1760.12		1899.33	1886.99		2.23699	2.26614		11.3013	9.53391				520.639
								1607.84	1456.12		1612.51	1426.43		1.93687	2.02157		9.69276	9.6176				583.75
								1402.43	1522.52		1590.09	1682.67		1.9517	1.89472		9.72699	8.37839				389.436
								1809.04			1785.11			1.91848	1.79508		8.4109	6.87654				442.686
								1860.34			1821.73			1.75598	1.8352		7.529	5.56044
								1727.87			1907.82			1.94946	2.19952		8.1518	8.11473
								1681.17			1755.76			2.24939	2.19261		10.142	4.57109
														2.18073	1.51141		8.46808	7.1466
														2.17687	1.48551		7.09429	6.90589
														1.90711	1.39785		7.8923	7.93882
														1.79447	1.66315		7.09104	6.6535
														1.69037	1.63867		6.07985	6.9847
														1.99506	1.64375		6.14059	6.63684
														2.13736	1.93037		7.38873	7.24603
														2.21881	2.04747		8.91233	4.09119
															2.03772		5.16119	6.15796
															1.94966		9.3254	4.70068
															2.04971		8.18258	4.86644
															1.8093		8.02413	6.02805
															1.83682		6.7639	6.3686
															1.92031		7.04402	7.61513
															1.87593		8.98028	8.48656
															1.94926		4.80388	7.91759
